# Supplementary material for: Identification of genome-wide copy number variations among diverse pig breeds by array CGH
Source: BMC Genomics. 2012 Dec 24;13:725. doi: 10.1186/1471-2164-13-725 (PMC3573951; doi:10.1186/1471-2164-13-725)
Supplement: Additional file 1 — Probe summary of the 720 K custom-made CGH array designed by Roche NimbleGen. [file 1471-2164-13-725-S1.xlsx]

## Sheet: probe design
Additional file 1: Probe summary of the 720K custom-made CGH array designed by Roche NimbleGen.
SEQ_ID	Chr. Size/ bp	No. probes	probe density/bp	mean interval/bp	median interval/bp	1st quartile/bp	3rd quartile/bp	min interval/bp	max interval/bp	coverage/bp
chr1:1-295529705	295529705	89470	3303	2505	2509	2400	2714	2000	448186	5008545
chr2:1-140133492	140133492	46041	3043	2506	2506	2400	2702	2000	116654	2556603
chr3:1-123599780	123599780	39686	3114	2505	2507	2400	2706	2000	132863	2182203
chr4:1-136254946	136254946	43087	3162	2505	2504	2400	2701	2000	191111	2398828
chr5:1-100516970	100516970	30654	3279	2506	2511	2400	2712	2000	169603	1704226
chr6:1-123305171	123305171	42038	2933	2505	2503	2400	2700	2000	116042	2308122
chr7:1-136409062	136409062	40087	3402	2507	2507	2400	2705	2000	247772	2209551
chr8:1-119985671	119985671	40211	2983	2505	2506	2400	2702	2000	158217	2263329
chr9:1-132468591	132468591	43753	3027	2504	2505	2400	2702	2000	116197	2436742
chr10:1-66736929	66736929	21581	3092	2506	2504	2400	2701	2000	212632	1194461
chr11:1-79814395	79814395	24971	3196	2506	2514	2400	2719	2000	191708	1395928
chr12:1-57431344	57431344	17583	3266	2507	2511	2400	2708	2000	143170	951690
chr13:1-145235301	145235301	50933	2851	2503	2501	2400	2700	2000	91121	2857549
chr14:1-148510138	148510138	46831	3171	2505	2503	2400	2700	2000	329012	2586135
chr15:1-134541103	134541103	42247	3184	2505	2510	2400	2718	2000	147371	2372403
chr16:1-77435658	77435658	24919	3107	2503	2504	2400	2702	2000	165967	1393957
chr17:1-64395339	64395339	19021	3385	2508	2520	2400	2765	2000	165681	1041850
chr18:1-54309914	54309914	17923	3030	2503	2503	2400	2700	2000	296714	991110
chrM:1-16770	16770	7	2395	2575	2550	2306	2600	2100	2600	359
chrX:1-125871292	125871292	38293	3287	2507	2509	2400	2716	2000	307968	2149350
Summary	2262501571	719336	3147	2505	2506	2400	2704	2000	448186	40002941
