# Supplementary material for: Identification of genome-wide copy number variations among diverse pig breeds by array CGH
Source: BMC Genomics. 2012 Dec 24;13:725. doi: 10.1186/1471-2164-13-725 (PMC3573951; doi:10.1186/1471-2164-13-725)
Supplement: Additional file 2 — Description of the CNVRs detected by a whole-genome CGH array. The genomic coordinates were expressed in bp and were relative to the Sus scrofa genome sequence assembly (Sscrofa9.2). BLAST was used to query the CNVRs sequences against the Sus scrofa genome sequence (Sscrofa9.2). Sequences were retained as duplicated sequences if they had ≥ 1 kb and ≥ 90% identity and occur at more than one site within the genome. WD: White Duroc (♀); YX: Yangxin (♂); EH: Erhualian (♀); TC: Tongcheng (♀); LW: Large White (♀); PT: Pietrain (♂); LD1: Landrace × DIV pig 1 (♂); LD2: Landrace × DIV pig 2 (♀); DIV1: Chinese new pig line DIV 1 (♀); DIV2: Chinese new pig line DIV 2 (♀); L1: Landrace 1 (♂); L2: Landrace 2 (♂). [file 1471-2164-13-725-S2.xlsx]

## Sheet: CNVR
Additional file 2: Description of the CNVRs detected by a whole-genome CGH array. The genomic coordinates were expressed in bp and were relative to the Sus scrofa genome sequence assembly (Sscrofa9.2). BLAST was used to query the CNVRs sequences against the Sus scrofa genome sequence (Sscrofa9.2). Sequences were retained as duplicated sequences if they had ≥ 1 kb and ≥ 90 % identity and occur at …
Chromosome	CNVR_ID	Start	Stop	Size(bp)	Status	Animals	Number_Animals	Observed in other studies-1	Observed in other studies-2	Observed in other studies-3	Transcripts	No. Transcripts	Duplicated Sequence
1	1	34386075	34427560	41486	gain	LD2,L1,L2	3				ENSSSCT00000004643	1	N
1	2	54469711	54490114	20404	gain	LD1,DIV1	2				ENSSSCT00000004730	1	N
1	3	70549473	70561534	12062	loss	EH,PT,LD2,DIV2	4	CNVR_4,Ramayo-Caldas et al.(2010),Loss-Gain				0	N
1	4	89339794	89359883	20090	gain	LD2,L2	2				ENSSSCT00000004931	1	N
1	5	160642443	160729649	87207	gain	WD,YX,EH,TC,LW,PT,LD2,LD1,DIV1,DIV2,L1,L2	12	CNVR_7,Ramayo-Caldas et al.(2010),Gain	CNVR_11,Wang et al.(2012),loss			0	N
1	6	186151983	186164055	12073	loss	WD,YX,EH,TC,LW,LD2,LD1,DIV1,DIV2	9					0	N
1	7	266532423	266633496	101074	loss	WD,YX,EH,LW,PT,LD2,LD1,DIV1,L1,L2	10		CNVR_19,Wang et al.(2012),loss		ENSSSCT00000006020,ENSSSCT00000006021	2	Y
1	8	277424622	277468754	44133	loss	EH,TC	2		CNVR_23,Wang et al.(2012),gain		ENSSSCT00000006110,ENSSSCT00000006109	2	Y
1	9	277471954	277699768	227815	loss	EH,TC	2		CNVR_23,Wang et al.(2012),gain		ENSSSCT00000006112,ENSSSCT00000006113	2	Y
1	10	292872588	293281426	408839	loss	YX,EH,DIV1	3		CNVR_30,Wang et al.(2012),both		ENSSSCT00000006370,ENSSSCT00000006371,ENSSSCT00000006372,ENSSSCT00000006373,ENSSSCT00000006374,ENSSSCT00000006375,ENSSSCT00000006376,ENSSSCT00000006377,ENSSSCT00000006378,ENSSSCT00000006379,ENSSSCT00000006380,ENSSSCT00000006381,ENSSSCT00000006382,ENSSSCT00000006383,ENSSSCT00000006384,ENSSSCT00000006385,ENSSSCT00000006386,ENSSSCT00000006387	18	Y
1	11	293289806	293346261	56456	loss	YX,EH,DIV1	3		CNVR_30,Wang et al.(2012),both		ENSSSCT00000006388,ENSSSCT00000006389	2	Y
1	12	293558428	293684958	126531	loss	YX,EH,TC,LW,LD2,LD1,DIV1,L1	8				ENSSSCT00000006398	1	Y
2	13	10450378	10511512	61135	loss	WD,LW,PT,LD2,DIV2	5				ENSSSCT00000014369,ENSSSCT00000014370	2	Y
2	14	11444830	11455354	10525	loss	TC,L1	2					0	Y
2	15	11754876	11765676	10801	both	WD,YX,PT	3		CNVR_262,Wang et al.(2012),both			0	N
2	16	11781289	12219089	437801	loss	YX,EH,DIV1	3		CNVR_262,Wang et al.(2012),both		ENSSSCT00000014416,ENSSSCT00000014417,ENSSSCT00000014418,ENSSSCT00000014419,ENSSSCT00000014420,ENSSSCT00000014421,ENSSSCT00000014422	7	Y
2	17	15570498	15575098	4601	loss	DIV2,L2	2				ENSSSCT00000014499	1	N
2	18	23404536	23458911	54376	loss	YX,EH,TC,LD2,DIV1,DIV2	6					0	Y
2	19	54595913	54619440	23528	gain	PT,LD2	2				ENSSSCT00000014957,ENSSSCT00000014958	2	Y
2	20	54841466	54857866	16401	loss	LW,DIV2,L2	3					0	Y
2	21	60421397	60433997	12601	loss	TC,DIV1	2				ENSSSCT00000015120	1	N
2	22	65312698	65342831	30134	both	EH,TC,PT,LD2,LD1,DIV1,DIV2,L1	8				ENSSSCT00000015259,ENSSSCT00000015260	2	Y
2	23	92718539	92732012	13474	loss	LW,DIV1	2				ENSSSCT00000015485	1	N
2	24	93937976	93947682	9707	loss	WD,YX,EH,LW,LD2,LD1,DIV1,DIV2,L2	9					0	N
2	25	95604836	95629426	24591	gain	LW,LD1,L2	3					0	Y
2	26	137087551	137145574	58024	gain	EH,TC,LD1,DIV1	4				ENSSSCT00000015814,ENSSSCT00000015815,ENSSSCT00000015816,ENSSSCT00000015817,ENSSSCT00000015818	5	Y
2	27	137195917	137247079	51163	gain	EH,TC,LD1,DIV1	4				ENSSSCT00000015823,ENSSSCT00000015824,ENSSSCT00000015825	3	Y
2	28	137788916	137793838	4923	gain	LD1,L1	2		CNVR_276,Wang et al.(2012),gain			0	N
2	29	137995307	138085934	90628	loss	YX,EH,TC,LD1,DIV1	5				ENSSSCT00000015873,ENSSSCT00000015874	2	Y
2	30	138712635	139289708	577074	loss	LD2,DIV2	2				ENSSSCT00000015891,ENSSSCT00000015892,ENSSSCT00000015893,ENSSSCT00000015894,ENSSSCT00000015895	5	Y
2	31	139388917	139421509	32593	loss	YX,PT	2				ENSSSCT00000015897	1	Y
3	32	19745667	19821795	76129	loss	LW,LD2,LD1,DIV1,L1,L2	6				ENSSSCT00000008575,ENSSSCT00000008576	2	Y
3	33	19850248	19887900	37653	loss	LW,LD2,LD1,L1	4					0	Y
3	34	19975173	20052624	77452	loss	EH,LW,LD2,LD1,DIV1,L1,L2	7					0	Y
3	35	20146884	20159346	12463	loss	LW,LD2,LD1,DIV1,L1,L2	6					0	N
3	36	33643363	33654381	11019	loss	LD2,LD1	2				ENSSSCT00000008691,ENSSSCT00000008692,ENSSSCT00000008695	3	N
3	37	52350187	52400774	50588	loss	LD2,LD1,DIV1,DIV2,L1	5				ENSSSCT00000008984,ENSSSCT00000008986,ENSSSCT00000008987	3	Y
3	38	102342488	102414656	72169	loss	PT,DIV2	2					0	Y
3	39	122042168	122108446	66279	gain	WD,DIV1	2				ENSSSCT00000009479	1	Y
3	40	123245652	123599662	354011	both	YX,TC,LD2,LD1,DIV1,DIV2,L1	7				ENSSSCT00000009488	1	Y
4	41	9922117	9937108	14992	gain	LD2,LD1,DIV1,DIV2,L1,L2	6				ENSSSCT00000006544	1	Y
4	42	13053442	13121004	67563	loss	YX,EH	2					0	Y
4	43	18421261	18443563	22303	loss	PT,L1,L2	3				ENSSSCT00000006580	1	N
4	44	19376229	19383684	7456	gain	LD1,L1	2					0	N
4	45	56123123	56141265	18143	gain	LD2,DIV1	2					0	N
4	46	67671877	67682831	10955	gain	DIV1,L2	2					0	N
4	47	107642563	107675384	32822	gain	LD2,DIV2,L2	3				ENSSSCT00000007374	1	N
4	48	114960416	114980657	20242	loss	YX,TC	2					0	N
4	49	115924055	115971006	46952	loss	LD1,DIV2	2					0	Y
4	50	116352392	116383593	31202	gain	LD1,DIV1	2				ENSSSCT00000007502,ENSSSCT00000007503	2	Y
4	51	116532591	116562305	29715	gain	LW,DIV1	2				ENSSSCT00000007504	1	N
4	52	118041021	118100988	59968	loss	TC,DIV2,L2	3					0	Y
4	53	134518594	134572719	54126	gain	LW,PT,L1	3	CNVR_21,Ramayo-Caldas et al.(2010),Loss-Gain	CNVR_299,Wang et al.(2012),gain		ENSSSCT00000007594	1	Y
5	54	3138361	3165255	26895	loss	EH,LD1	2				ENSSSCT00000000056	1	N
5	55	7843985	7887972	43988	loss	WD,LD1,DIV2	3				ENSSSCT00000000151,ENSSSCT00000000152	2	Y
5	56	7893472	7895772	2301	both	WD,L1	2				ENSSSCT00000000151	1	Y
5	57	13256313	13268980	12668	gain	LD2,L1,L2	3					0	Y
5	58	18870006	19128962	258957	both	EH,LW,PT,LD2,LD1,DIV1,DIV2	7		CNVR_305,Wang et al.(2012),both		ENSSSCT00000000335,ENSSSCT00000000336,ENSSSCT00000000337,ENSSSCT00000000338,ENSSSCT00000000339,ENSSSCT00000000340,ENSSSCT00000000341,ENSSSCT00000000342	8	Y
5	59	19132862	19142882	10021	both	EH,PT	2		CNVR_305,Wang et al.(2012),both			0	Y
5	60	19197912	19207743	9832	both	LW,PT	2		CNVR_305,Wang et al.(2012),both		ENSSSCT00000000349	1	Y
5	61	19228581	19258832	30252	both	EH,PT	2		CNVR_305,Wang et al.(2012),both		ENSSSCT00000000352	1	Y
5	62	19268566	19317241	48676	both	WD,LW,PT	3		CNVR_305,Wang et al.(2012),both		ENSSSCT00000000355	1	Y
5	63	66285750	66297847	12098	gain	EH,DIV2	2					0	Y
5	64	88340300	88357930	17631	loss	WD,YX,EH,TC,LW,PT,LD2,LD1,DIV1,DIV2,L1,L2	12					0	N
5	65	90039459	90093622	54164	loss	LD1,DIV2,L1	3					0	Y
5	66	100501148	100516002	14855	gain	PT,L2	2					0	N
6	67	246706	257423	10718	gain	WD,LD1	2				ENSSSCT00000002924,ENSSSCT00000021738,ENSSSCT00000022091,ENSSSCT00000021866,ENSSSCT00000021748,ENSSSCT00000022074,ENSSSCT00000021397,ENSSSCT00000021744	8	N
6	68	20593979	20671075	77097	both	EH,PT,LD2,L1,L2	5				ENSSSCT00000003124,ENSSSCT00000003125,ENSSSCT00000003126,ENSSSCT00000003127	4	Y
6	69	26122821	26147821	25001	loss	EH,LD2,DIV2	3					0	N
6	70	33896242	33906341	10100	gain	YX,EH,TC,LD2,DIV1	5				ENSSSCT00000003337,ENSSSCT00000003338,ENSSSCT00000003339	3	N
6	71	40055958	40136904	80947	loss	WD,EH,LW,LD2,LD1,DIV1,L1,L2	8				ENSSSCT00000021727,ENSSSCT00000020402,ENSSSCT00000003612	3	Y
6	72	49957833	50006989	49157	loss	LD1,DIV1,DIV2	3				ENSSSCT00000003824,ENSSSCT00000003825	2	Y
6	73	50562357	50577363	15007	loss	LD2,DIV2	2					0	N
6	74	65482103	65527200	45098	gain	LW,PT,DIV2,L2	4				ENSSSCT00000021134,ENSSSCT00000004057	2	Y
6	75	71846969	71870750	23782	loss	LD2,DIV2	2					0	N
6	76	109641497	109653597	12101	loss	LD1,DIV2	2					0	N
6	77	119003974	119018576	14603	loss	WD,LD2,DIV1,DIV2,L2	5					0	N
7	78	2534578	2549637	15060	loss	LD2,L2	2					0	Y
7	79	3612817	3625121	12305	gain	LW,PT	2				ENSSSCT00000001108	1	N
7	80	15742716	15782197	39482	gain	LD2,DIV2	2					0	Y
7	81	15784797	15829261	44465	loss	EH,LD2,DIV2	3					0	Y
7	82	23458473	23510108	51636	gain	WD,EH,TC,DIV1,DIV2	5				ENSSSCT00000001298	1	Y
7	83	24314165	24368892	54728	gain	WD,PT,LD1	3				ENSSSCT00000001321,ENSSSCT00000001322,ENSSSCT00000001323,ENSSSCT00000001324	4	Y
7	84	24425846	24527595	101750	loss	YX,PT,LD2,DIV1,DIV2,L2	6		CNVR_342,Wang et al.(2012),both		ENSSSCT00000020358,ENSSSCT00000001328,ENSSSCT00000001329,ENSSSCT00000001331,ENSSSCT00000001330,ENSSSCT00000021812,ENSSSCT00000001332,ENSSSCT00000001333	8	Y
7	85	24995765	26547003	1551239	both	WD,YX,LW,PT,LD2,LD1	6		CNVR_343,Wang et al.(2012),both		ENSSSCT00000001369,ENSSSCT00000001370,ENSSSCT00000019983,ENSSSCT00000001371,ENSSSCT00000001372,ENSSSCT00000001373,ENSSSCT00000001374,ENSSSCT00000001375,ENSSSCT00000001376,ENSSSCT00000021221,ENSSSCT00000001377,ENSSSCT00000001378,ENSSSCT00000001379,ENSSSCT00000001380,ENSSSCT00000001381,ENSSSCT00000001382,ENSSSCT00000001383,ENSSSCT00000001384,ENSSSCT00000001385,ENSSSCT00000001386,ENSSSCT00000001387,…	89	Y
7	86	28108587	28164460	55874	gain	WD,TC,PT,LD2,LD1,L1,L2	7			CNVR_13,Fadista et al.(2008),Loss	ENSSSCT00000001595	1	Y
7	87	46277229	46312908	35680	loss	EH,L1	2					0	Y
7	88	64306690	64335704	29015	gain	LD1,DIV2	2				ENSSSCT00000002130,ENSSSCT00000002131,ENSSSCT00000002132	3	N
7	89	83234631	83268149	33519	loss	YX,DIV1	2				ENSSSCT00000002314,ENSSSCT00000002315,ENSSSCT00000002316	3	Y
7	90	83407398	83732713	325316	loss	YX,TC	2				ENSSSCT00000002319,ENSSSCT00000002322,ENSSSCT00000002323,ENSSSCT00000002324,ENSSSCT00000002325,ENSSSCT00000002326,ENSSSCT00000002327,ENSSSCT00000002328,ENSSSCT00000002329,ENSSSCT00000002330,ENSSSCT00000002331,ENSSSCT00000002332,ENSSSCT00000002333,ENSSSCT00000002334,ENSSSCT00000002335,ENSSSCT00000002336,ENSSSCT00000002337,ENSSSCT00000002339,ENSSSCT00000002338,ENSSSCT00000002341	20	Y
7	91	83795797	83808371	12575	gain	WD,YX,EH,TC,LD2,LD1,DIV1,DIV2	8				ENSSSCT00000002346	1	N
7	92	85898588	85917213	18626	loss	WD,YX,EH,TC	4					0	Y
7	93	88703101	88781612	78512	loss	WD,LD2,DIV2,L1	4				ENSSSCT00000002504,ENSSSCT00000002505	2	Y
7	94	124164972	124195838	30867	gain	WD,LD2,DIV2,L1,L2	5				ENSSSCT00000019926,ENSSSCT00000002751,ENSSSCT00000002752	3	Y
7	95	125100477	125147945	47469	loss	TC,PT,LD1,DIV1	4				ENSSSCT00000002771	1	Y
7	96	127585925	127620779	34855	loss	EH,TC	2					0	Y
8	97	8456289	8480855	24567	loss	DIV2,L1	2				ENSSSCT00000009567,ENSSSCT00000009568	2	Y
8	98	17801326	17813585	12260	loss	LD2,L2	2					0	N
8	99	35537653	35547501	9849	gain	WD,LW,LD2,DIV1,L1	5					0	N
8	100	35580750	36119848	539099	gain	WD,LW,PT,LD2,LD1,DIV1,DIV2,L1,L2	9	CNVR_45,Ramayo-Caldas et al.(2010),Gain			ENSSSCT00000009681,ENSSSCT00000009680,ENSSSCT00000009679,ENSSSCT00000022092	4	Y
8	101	56908182	57024800	116619	both	WD,YX,EH,TC	4				ENSSSCT00000009782,ENSSSCT00000009783,ENSSSCT00000009786,ENSSSCT00000009787,ENSSSCT00000009785,ENSSSCT00000009784	6	Y
8	102	57027140	57039732	12593	both	EH,TC,LW	3				ENSSSCT00000009783,ENSSSCT00000009786,ENSSSCT00000009787,ENSSSCT00000009785,ENSSSCT00000009784	5	Y
8	103	57083437	57157343	73907	loss	LW,DIV2	2				ENSSSCT00000009783,ENSSSCT00000009786,ENSSSCT00000009787,ENSSSCT00000009785,ENSSSCT00000009784	5	Y
8	104	60464135	60585538	121404	loss	WD,LW,PT,DIV2,L1	5					0	Y
8	105	62873262	62885667	12406	gain	WD,YX,EH,TC,LW,PT,LD2,LD1,DIV1,DIV2,L1	11				ENSSSCT00000009847	1	N
8	106	63548443	63559843	11401	gain	LW,PT,DIV2	3					0	Y
8	107	101270324	101362868	92545	gain	LW,PT,LD1,DIV1,DIV2,L1,L2	7				ENSSSCT00000010038	1	Y
8	108	112352872	112512039	159168	loss	YX,EH,TC,LW,LD2,DIV1,L2	7				ENSSSCT00000010087,ENSSSCT00000010089,ENSSSCT00000010090,ENSSSCT00000010091,ENSSSCT00000010088	5	Y
9	109	1202803	1247508	44706	gain	LD2,LD1,L1	3					0	Y
9	110	2376091	2476635	100545	gain	LD1,DIV1	2				ENSSSCT00000015968,ENSSSCT00000015969	2	Y
9	111	3097241	3123441	26201	gain	WD,YX,TC,LW,L1,L2	6				ENSSSCT00000016008	1	Y
9	112	3650580	3701220	50641	loss	TC,DIV2	2		CNVR_372,Wang et al.(2012),gain		ENSSSCT00000016051,ENSSSCT00000016052,ENSSSCT00000016053,ENSSSCT00000016054	4	Y
9	113	4162443	4179344	16902	gain	YX,EH,LD1,DIV1,DIV2	5				ENSSSCT00000016088,ENSSSCT00000016089	2	Y
9	114	4930723	4954272	23550	loss	DIV2,L2	2				ENSSSCT00000016124	1	Y
9	115	6400870	6417136	16267	loss	DIV2,L2	2					0	Y
9	116	9620073	9664449	44377	gain	WD,YX,EH,TC,LW,PT,LD2,LD1,DIV1,DIV2,L1	11		CNVR_376,Wang et al.(2012),gain			0	Y
9	117	9714348	9775647	61300	loss	WD,EH,LD2,LD1,DIV1,DIV2,L1	7		CNVR_376,Wang et al.(2012),gain			0	Y
9	118	25945512	26018732	73221	loss	LD2,DIV2	2					0	Y
9	119	49339379	49558073	218695	gain	WD,YX,TC,LD1,DIV1	5				ENSSSCT00000016522,ENSSSCT00000016523,ENSSSCT00000016524,ENSSSCT00000016525,ENSSSCT00000016526,ENSSSCT00000016527,ENSSSCT00000016528,ENSSSCT00000016529,ENSSSCT00000016530,ENSSSCT00000016531,ENSSSCT00000016532	11	Y
9	120	53543591	53633476	89886	gain	EH,TC	2					0	Y
9	121	53765494	53802304	36811	loss	YX,EH,TC	3					0	Y
9	122	95218541	95229001	10461	gain	PT,L1	2				ENSSSCT00000016784	1	N
9	123	106528659	106599583	70925	gain	WD,YX,PT,LD2,LD1,DIV1,DIV2,L1,L2	9					0	Y
9	124	122634565	122640794	6230	gain	DIV2,L2	2					0	Y
9	125	124299031	124325434	26404	loss	WD,L1,L2	3					0	Y
9	126	126019618	126029534	9917	loss	LD1,L1	2					0	Y
10	127	13256980	13271580	14601	loss	DIV2,L1	2					0	N
10	128	13440528	13475544	35017	gain	WD,YX,LD2,LD1,L1,L2	6					0	Y
10	129	13484488	13524172	39685	both	YX,LD2,LD1,DIV1,DIV2,L1,L2	7					0	Y
10	130	18762840	18776831	13992	loss	LD2,DIV2	2					0	Y
10	131	19172636	20102167	929532	both	EH,TC,LW,PT,LD2,LD1,DIV1,DIV2,L1,L2	10				ENSSSCT00000011913,ENSSSCT00000011914,ENSSSCT00000011915	3	Y
10	132	32234520	32254555	20036	loss	L1,L2	2				ENSSSCT00000012044	1	N
10	133	37775802	37833122	57321	gain	LD2,LD1,DIV2	3				ENSSSCT00000012054	1	Y
10	134	52648949	52664717	15769	loss	LD2,DIV2,L1,L2	4				ENSSSCT00000012139	1	Y
10	135	52674417	52689140	14724	gain	LD2,LD1,DIV1,DIV2,L1,L2	6				ENSSSCT00000012139	1	Y
10	136	54367445	54389618	22174	gain	LW,L2	2					0	Y
10	137	55870100	55887251	17152	gain	YX,LW,LD2,DIV1	4		CNVR_40,Wang et al.(2012),loss			0	Y
10	138	66241850	66735357	493508	loss	YX,EH,TC,LD2,LD1,DIV1,L1,L2	8				ENSSSCT00000012238,ENSSSCT00000012239,ENSSSCT00000012240	3	Y
11	139	4161234	4222122	60889	both	LW,DIV2,L1,L2	4				ENSSSCT00000010196,ENSSSCT00000020489	2	Y
11	140	4257059	4278283	21225	loss	WD,LD2,LD1,DIV2,L1	5					0	Y
11	141	29803399	29813378	9980	gain	WD,LW	2		CNVR_50,Wang et al.(2012),loss			0	N
11	142	41101318	41209742	108425	loss	L1,L2	2					0	Y
11	143	42445622	42497327	51706	loss	LW,PT,LD1,DIV2	4					0	Y
11	144	57408645	57444856	36212	loss	LD2,DIV2	2	CNVR_31,Ramayo-Caldas et al.(2010),Loss-Gain	CNVR_64,Wang et al.(2012),both			0	N
11	145	61888290	61901199	12910	loss	DIV1,DIV2	2					0	Y
11	146	64704981	65480036	775056	both	YX,EH,TC,LW,PT,LD2,LD1,DIV1,DIV2,L2	10	CNVR_30,Ramayo-Caldas et al.(2010),Loss	CNVR_69,Wang et al.(2012),both		ENSSSCT00000010413,ENSSSCT00000010414,ENSSSCT00000010415	3	Y
11	147	66699795	66761909	62115	loss	YX,DIV2	2					0	N
11	148	68060091	68111590	51500	loss	LW,PT,LD1,L1,L2	5				ENSSSCT00000010426,ENSSSCT00000010427	2	Y
11	149	73022602	73035255	12654	gain	LD2,LD1	2					0	N
11	150	73629642	73647455	17814	loss	YX,LW,DIV2	3					0	N
12	151	4535587	4545898	10312	both	PT,L1	2				ENSSSCT00000018749,ENSSSCT00000018750	2	N
12	152	5756696	5772001	15306	gain	LD1,DIV2	2				ENSSSCT00000018774	1	Y
12	153	5968605	5978605	10001	loss	LD2,DIV1,DIV2	3				ENSSSCT00000018779	1	N
12	154	10467959	10492870	24912	loss	LD2,LD1,DIV1,DIV2	4				ENSSSCT00000018795	1	N
12	155	24416808	24491248	74441	gain	WD,TC,PT,LD2,LD1,DIV1	6				ENSSSCT00000019130,ENSSSCT00000019133,ENSSSCT00000019134	3	N
12	156	31736613	31773883	37271	gain	TC,DIV2,L1	3		CNVR_89,Wang et al.(2012),loss		ENSSSCT00000019184	1	Y
12	157	32100751	32115113	14363	gain	EH,DIV2	2		CNVR_89,Wang et al.(2012),loss			0	N
12	158	37338867	37346494	7628	gain	L1,L2	2				ENSSSCT00000019267	1	N
12	159	46492669	46623588	130920	gain	WD,YX,TC,LD1,DIV1,DIV2	6		CNVR_94,Wang et al.(2012),both		ENSSSCT00000019414,ENSSSCT00000019415,ENSSSCT00000019416,ENSSSCT00000019417,ENSSSCT00000019418,ENSSSCT00000019419,ENSSSCT00000019420,ENSSSCT00000019421,ENSSSCT00000019422	9	Y
12	160	46718419	46750925	32507	both	WD,TC,LW,PT,LD2,LD1,DIV1,DIV2,L2	9					0	Y
12	161	50945396	51035243	89848	loss	LD1,DIV1,DIV2,L1,L2	5				ENSSSCT00000019577,ENSSSCT00000019578	2	N
12	162	51042349	51191870	149522	gain	LW,LD1,DIV2,L1,L2	5				ENSSSCT00000019578,ENSSSCT00000019579	2	Y
12	163	51220630	51223235	2606	gain	TC,L1	2					0	N
12	164	51238799	51244406	5608	both	TC,L2	2					0	Y
12	165	55415338	55504189	88852	gain	PT,LD2,LD1,DIV2	4					0	Y
12	166	55510888	55702050	191163	loss	WD,LD1,DIV1,DIV2	4				ENSSSCT00000022221	1	N
13	167	36801981	36811731	9751	loss	LD1,DIV1,DIV2	3					0	N
13	168	86105375	86117691	12317	both	WD,YX,TC,LW,LD1,DIV2,L1,L2	8					0	N
13	169	86188967	86208871	19905	loss	LW,L1	2					0	N
13	170	86399783	86419985	20203	gain	WD,YX,LW,LD2,LD1,DIV1,DIV2	7					0	Y
13	171	137230229	137311025	80797	gain	LD2,LD1,L1	3					0	Y
13	172	143316530	143349324	32795	loss	LD2,LD1,DIV1,DIV2	4		CNVR_144,Wang et al.(2012),loss		ENSSSCT00000013203	1	N
13	173	143351565	143374395	22831	both	LW,PT,LD2,LD1,DIV1,DIV2,L2	7		CNVR_144,Wang et al.(2012),loss		ENSSSCT00000013203	1	N
14	174	1091279	1101113	9835	gain	WD,LD1,DIV1	3					0	N
14	175	1176449	1213974	37526	gain	L1,L2	2				ENSSSCT00000010505	1	N
14	176	19522760	19545209	22450	gain	YX,EH,TC,DIV1	4		CNVR_152,Wang et al.(2012),loss		ENSSSCT00000010644	1	Y
14	177	33439140	33456743	17604	loss	YX,EH,DIV1	3				ENSSSCT00000010788	1	N
14	178	44705713	44739059	33347	loss	EH,DIV2	2					0	Y
14	179	49900085	49912503	12419	gain	WD,YX,EH,TC,LD2,LD1,DIV1,DIV2,L1	9				ENSSSCT00000010999,ENSSSCT00000011002	2	Y
14	180	53566267	53588970	22704	loss	EH,LD1	2	CNVR_34,Ramayo-Caldas et al.(2010),Loss-Gain				0	Y
14	181	71525928	71560893	34966	loss	PT,LD1	2					0	Y
14	182	86091425	86140255	48831	loss	YX,EH,TC,L1	4					0	Y
14	183	91033779	91131773	97995	both	EH,TC,DIV1,DIV2	4				ENSSSCT00000011338	1	Y
14	184	95046072	95133901	87830	gain	WD,L1,L2	3				ENSSSCT00000011390,ENSSSCT00000011391	2	Y
14	185	98277833	98292725	14893	loss	YX,TC,LW,LD2,LD1,L1	6	CNVR_37,Ramayo-Caldas et al.(2010),Loss-Gain	CNVR_172,Wang et al.(2012),loss			0	N
14	186	115775637	115823333	47697	loss	YX,EH,TC,LW,PT,LD2,LD1,DIV1,DIV2,L1	10			CNVR_30,Fadista et al.(2008),Gain	ENSSSCT00000011534,ENSSSCT00000021398,ENSSSCT00000011535	3	Y
14	187	121157458	121202189	44732	loss	YX,TC,DIV2	3				ENSSSCT00000011613	1	Y
14	188	123860925	123955391	94467	gain	YX,DIV2	2					0	Y
14	189	136540924	136558942	18019	loss	LD1,DIV2	2					0	Y
14	190	143651603	143659105	7503	loss	EH,LD1	2					0	N
14	191	145333050	145345975	12926	loss	PT,DIV2	2					0	N
15	192	7752789	7801590	48802	loss	EH,L1	2					0	Y
15	193	9767726	9794417	26692	loss	LD2,DIV2	2					0	Y
15	194	10121184	10183816	62633	gain	WD,YX,EH,TC,LW,PT,LD2,LD1,DIV1,DIV2,L1,L2	12					0	N
15	195	10268093	10279494	11402	gain	LD2,DIV2	2					0	Y
15	196	10331504	10357811	26308	loss	LD2,DIV2	2					0	Y
15	197	23762988	23799820	36833	loss	LW,L2	2					0	N
15	198	25349667	25369132	19466	loss	PT,DIV2	2		CNVR_197,Wang et al.(2012),loss			0	Y
15	199	26498953	26568695	69743	gain	WD,YX,EH,TC,LW,PT,LD2,LD1,DIV1,DIV2,L1,L2	12					0	Y
15	200	35168971	35180923	11953	loss	LD1,DIV1,DIV2	3				ENSSSCT00000017162,ENSSSCT00000017163	2	Y
15	201	45559886	45579319	19434	loss	LD2,DIV2,L1	3				ENSSSCT00000020811	1	Y
15	202	83423180	83443649	20470	loss	YX,EH,TC,LW,PT,LD2,LD1,DIV1,DIV2,L1,L2	11					0	N
15	203	83639745	83662709	22965	loss	EH,LW,LD2,LD1,DIV1,L1,L2	7					0	Y
15	204	85078153	85088677	10525	gain	YX,TC,LW,PT,LD2,LD1,L1,L2	8					0	Y
15	205	98516183	98526162	9980	loss	EH,TC	2					0	N
15	206	121029863	121039889	10027	loss	DIV1,L1	2		CNVR_221,Wang et al.(2012),loss		ENSSSCT00000017688	1	N
16	207	814693	824521	9829	gain	EH,PT,LD1,DIV1	4					0	N
16	208	19075395	19132527	57133	loss	WD,PT,DIV2,L2	4				ENSSSCT00000018336,ENSSSCT00000018337	2	Y
16	209	19180829	19234212	53384	gain	YX,TC	2					0	Y
16	210	30120257	30171077	50821	loss	WD,LW,PT,DIV2	4					0	Y
16	211	43302988	43317888	14901	gain	LD1,DIV1	2					0	Y
16	212	45076644	45115901	39258	loss	LW,L2	2				ENSSSCT00000018479	1	Y
16	213	76930869	76966504	35636	gain	TC,LW,PT,LD1,DIV1,L2	6				ENSSSCT00000018633	1	N
16	214	77005968	77070158	64191	gain	WD,YX,EH,TC,LW,PT,LD2,LD1,DIV1,L1,L2	11				ENSSSCT00000018640	1	Y
17	215	1001	399358	398358	loss	WD,YX,EH,TC,LW,PT,LD2,LD1,DIV1,DIV2,L1,L2	12		CNVR_242,Wang et al.(2012),both		ENSSSCT00000007627,ENSSSCT00000007628,ENSSSCT00000007629,ENSSSCT00000007630,ENSSSCT00000007631,ENSSSCT00000007632	6	Y
17	216	2455133	2471097	15965	loss	L1,L2	2					0	Y
17	217	8763462	8784089	20628	loss	LW,LD1,L2	3					0	N
17	218	8829051	8936346	107296	loss	EH,DIV2,L2	3					0	Y
17	219	8941996	8945352	3357	both	YX,EH	2					0	N
17	220	12051316	12087395	36080	gain	YX,EH,DIV2,L1	4					0	N
17	221	12730994	12740697	9704	loss	LD2,DIV2	2					0	N
17	222	18117653	18145736	28084	loss	LD1,DIV1,DIV2,L2	4				ENSSSCT00000007729	1	Y
17	223	18341906	18397429	55524	gain	DIV2,L1,L2	3				ENSSSCT00000007731	1	Y
17	224	21469944	21486046	16103	loss	PT,LD1,L1	3					0	Y
17	225	23455527	23577597	122071	gain	WD,YX,EH,LW,PT,LD2,LD1,DIV2,L1,L2	10					0	Y
17	226	49328572	49343063	14492	loss	LD1,L1	2				ENSSSCT00000008084,ENSSSCT00000008085	2	Y
17	227	51539542	51568933	29392	gain	WD,YX,DIV2	3				ENSSSCT00000008158	1	N
17	228	57331807	57344242	12436	loss	TC,LW	2				ENSSSCT00000008195	1	N
18	229	2470140	2523975	53836	gain	PT,L2	2				ENSSSCT00000017884	1	Y
18	230	3874647	3893771	19125	loss	LW,DIV1	2					0	Y
18	231	6244987	6260343	15357	both	TC,DIV1	2				ENSSSCT00000017939	1	Y
18	232	6431644	6449210	17567	gain	WD,LW,PT,L2	4				ENSSSCT00000017939,ENSSSCT00000017945	2	N
18	233	9074275	9091234	16960	loss	LW,PT,DIV2	3					0	Y
18	234	29625243	29667856	42614	loss	YX,L2	2					0	Y
18	235	42818612	42851051	32440	loss	WD,TC,PT,DIV2	4					0	Y
18	236	47042947	47141684	98738	loss	YX,EH,LW,PT,LD2,DIV2,L1,L2	8					0	Y
18	237	47148837	47213015	64179	gain	WD,LW,PT,LD1,DIV2,L1,L2	7					0	Y
X	238	101	99506	99406	gain	L1,L2	2					0	Y
X	239	1676504	1697330	20827	gain	LD2,DIV1	2					0	N
X	240	3102014	3138628	36615	loss	WD,EH	2					0	Y
X	241	9083440	9093479	10040	gain	WD,LW,LD2,DIV1,DIV2	5					0	N
X	242	37430828	37449228	18401	loss	WD,LD2,DIV1	3					0	Y
X	243	39078868	39248751	169884	loss	EH,TC	2				ENSSSCT00000013405	1	Y
X	244	58263178	58283660	20483	loss	EH,TC	2					0	N
X	245	62059970	62106789	46820	loss	EH,TC	2					0	Y
X	246	63462537	63481837	19301	loss	EH,TC	2					0	Y
X	247	66958987	67001867	42881	loss	EH,TC	2					0	Y
X	248	69250177	69272497	22321	loss	EH,TC	2					0	N
X	249	69274897	69310817	35921	loss	EH,TC	2					0	N
X	250	70801403	70814359	12957	loss	EH,TC	2					0	N
X	251	70827360	70855588	28229	gain	YX,EH,TC,PT	4					0	Y
X	252	73629486	73658778	29293	loss	EH,TC	2					0	Y
X	253	77501259	77550288	49030	loss	EH,TC	2					0	Y
X	254	79700788	79710688	9901	loss	EH,TC	2					0	N
X	255	80708413	80725622	17210	loss	EH,TC	2					0	Y
X	256	92967287	93002295	35009	both	LW,LD2,DIV1,DIV2	4					0	Y
X	257	104577422	104594831	17410	loss	LD2,DIV1	2				ENSSSCT00000013834	1	N
X	258	121755576	121766385	10810	gain	TC,DIV1	2					0	N
X	259	125671858	125717869	46012	gain	DIV1,DIV2,L1,L2	4				ENSSSCT00000014028	1	Y
