# Supplementary material for: Identification of genome-wide copy number variations among diverse pig breeds by array CGH
Source: BMC Genomics. 2012 Dec 24;13:725. doi: 10.1186/1471-2164-13-725 (PMC3573951; doi:10.1186/1471-2164-13-725)
Supplement: Additional file 3 — Gene contents of CNVRs. [file 1471-2164-13-725-S3.xls]

## Sheet: CNVR
Additional file 3: Gene contents of CNVRs.
Chromosome	CNVR_ID	Start	Stop	Size(bp)	Transcripts ID	Gene ID	Gene Biotype	WikiGene Name	Description	Orthologous Human Ensembl Gene ID	Orthologous Human Gene Name	Variation ID in human	dN	dS	Orthologous Mouse Ensembl Gene ID	dN	dS
1	1	34386075	34427560	41486	ENSSSCT00000004643	ENSSSCG00000004202	protein_coding	SAMD3	sterile alpha motif domain containing 3 [Source:HGNC Symbol;Acc:21574]	ENSG00000164483	SAMD3	var.8002282	0.0624	0.284	ENSMUSG00000051354	0.1137	0.522
1	2	54469711	54490114	20404	ENSSSCT00000004730	ENSSSCG00000004280	protein_coding	RIMS1	regulating synaptic membrane exocytosis 1 [Source:HGNC Symbol;Acc:17282]	ENSG00000079841	RIMS1	var.8002182	0.1202	0.4756	ENSMUSG00000041670	0.0921	0.649
1	4	89339794	89359883	20090	ENSSSCT00000004931	ENSSSCG00000004464	protein_coding	LOC100156873	family with sequence similarity 46, member A [Source:HGNC Symbol;Acc:18345]	ENSG00000112773	Fam46a		0.0125	0.2439	ENSMUSG00000032265	0.0153	0.4302
1	7	266532423	266633496	101074	ENSSSCT00000006020	ENSSSCG00000005474	protein_coding	SAL1	salivary lipocalin precursor [Source:RefSeq peptide;Acc:NP_998979]	0			0	0	ENSMUSG00000041333	0.352	0.8856
1	7	266532423	266633496	101074	ENSSSCT00000006021	ENSSSCG00000005475	protein_coding	0	Uncharacterized protein [Source:UniProtKB/TrEMBL;Acc:F1SN91]	0			0	0	0	0	0
1	8	277424622	277468754	44133	ENSSSCT00000006110	ENSSSCG00000005558	protein_coding	0	Uncharacterized protein [Source:UniProtKB/TrEMBL;Acc:F1SLK2]	ENSG00000148215	OR5C1		0.1773	0.4255	ENSMUSG00000049018	0.1831	0.8163
1	8	277424622	277468754	44133	ENSSSCT00000006109	ENSSSCG00000005558	protein_coding	0	Uncharacterized protein [Source:UniProtKB/TrEMBL;Acc:F1SLK2]	ENSG00000148215	OR5C2		0.1773	0.4255	ENSMUSG00000049018	0.1831	0.8163
1	9	277471954	277699768	227815	ENSSSCT00000006112	ENSSSCG00000005560	protein_coding	LOC100621729	Uncharacterized protein [Source:UniProtKB/TrEMBL;Acc:F1SLK0]	ENSG00000171496	OR1L8		0.1092	0.3246	ENSMUSG00000075380	0.0867	0.7302
1	9	277471954	277699768	227815	ENSSSCT00000006113	ENSSSCG00000005561	pseudogene	0	0	0			0	0	0	0	0
1	10	292872588	293281426	408839	ENSSSCT00000006370	ENSSSCG00000005794	protein_coding	LOC100512761	Uncharacterized protein [Source:UniProtKB/TrEMBL;Acc:F1RWS2]	0			0	0	ENSMUSG00000050772	0.1659	0.8847
1	10	292872588	293281426	408839	ENSSSCT00000006371	ENSSSCG00000005795	protein_coding	LOC100512210	olfactory receptor, family 10, subfamily AG, member 1 [Source:HGNC Symbol;Acc:19607]	ENSG00000174970	OR10AG1		0.1462	0.4131	ENSMUSG00000043274	0.1696	0.8106
1	10	292872588	293281426	408839	ENSSSCT00000006372	ENSSSCG00000005796	protein_coding	LOC100512945	Uncharacterized protein [Source:UniProtKB/TrEMBL;Acc:F1RWS0]	0			0	0	0	0	0
1	10	292872588	293281426	408839	ENSSSCT00000006373	ENSSSCG00000005797	pseudogene	0	0	0			0	0	0	0	0
1	10	292872588	293281426	408839	ENSSSCT00000006374	ENSSSCG00000005798	protein_coding	LOC100513907	olfactory receptor, family 5, subfamily F, member 1 [Source:HGNC Symbol;Acc:8343]	ENSG00000149133	OR5F1		0.1211	0.3879	0	0	0
1	10	292872588	293281426	408839	ENSSSCT00000006375	ENSSSCG00000005799	protein_coding	LOC100622472	olfactory receptor, family 5, subfamily AS, member 1 [Source:HGNC Symbol;Acc:15261]	ENSG00000181785	OR5AS1		0.1059	0.465	ENSMUSG00000075158	0.1199	0.9338
1	10	292872588	293281426	408839	ENSSSCT00000006376	ENSSSCG00000005800	protein_coding	LOC100153732	Uncharacterized protein [Source:UniProtKB/TrEMBL;Acc:F1RWR7]	0			0	0	ENSMUSG00000075163	0.0976	0.8797
1	10	292872588	293281426	408839	ENSSSCT00000006377	ENSSSCG00000005801	protein_coding	LOC100155816	Uncharacterized protein [Source:UniProtKB/TrEMBL;Acc:F1RWR6]	ENSG00000172154	OR8I2		0.0947	0.5431	ENSMUSG00000075166	0.1081	0.8067
1	10	292872588	293281426	408839	ENSSSCT00000006378	ENSSSCG00000005802	protein_coding	LOC100157785	Uncharacterized protein [Source:UniProtKB/TrEMBL;Acc:F1RWR5]	ENSG00000181693	OR8H1		0.1347	0.4843	ENSMUSG00000075168	0.1756	0.7884
1	10	292872588	293281426	408839	ENSSSCT00000006379	ENSSSCG00000005803	protein_coding	LOC100156571	Uncharacterized protein [Source:UniProtKB/TrEMBL;Acc:F1RWR4]	ENSG00000181718	OR5T2		0.1486	0.3717	ENSMUSG00000075175	0.1688	0.8755
1	10	292872588	293281426	408839	ENSSSCT00000006380	ENSSSCG00000005804	protein_coding	LOC100154600	Uncharacterized protein [Source:UniProtKB/TrEMBL;Acc:F1RWR3]	0			0	0	ENSMUSG00000075188	0.1512	1.0195
1	10	292872588	293281426	408839	ENSSSCT00000006381	ENSSSCG00000005805	protein_coding	LOC100155372	Uncharacterized protein [Source:UniProtKB/TrEMBL;Acc:F1RWR2]	0			0	0	ENSMUSG00000075189	0.1736	0.8224
1	10	292872588	293281426	408839	ENSSSCT00000006382	ENSSSCG00000005806	protein_coding	LOC100157368	Uncharacterized protein [Source:UniProtKB/TrEMBL;Acc:F1RWR1]	ENSG00000181689	OR8K3		0.1224	0.492	ENSMUSG00000075196	0.1344	0.7035
1	10	292872588	293281426	408839	ENSSSCT00000006383	ENSSSCG00000005807	protein_coding	LOC100521546	Uncharacterized protein [Source:UniProtKB/TrEMBL;Acc:F1RWR0]	ENSG00000181752	OR8K5		0.0944	0.3925	ENSMUSG00000075192	0.1448	0.7283
1	10	292872588	293281426	408839	ENSSSCT00000006384	ENSSSCG00000005808	pseudogene	0	0	0			0	0	0	0	0
1	10	292872588	293281426	408839	ENSSSCT00000006385	ENSSSCG00000005809	protein_coding	LOC100152560	Uncharacterized protein [Source:UniProtKB/TrEMBL;Acc:F1RWQ9]	ENSG00000181371	OR5M8		0.0994	0.5381	ENSMUSG00000043267	0.1007	0.9135
1	10	292872588	293281426	408839	ENSSSCT00000006386	ENSSSCG00000005810	pseudogene	LOC100511008	0	0			0	0	0	0	0
1	10	292872588	293281426	408839	ENSSSCT00000006387	ENSSSCG00000005811	pseudogene	0	0	0			0	0	0	0	0
1	11	293289806	293346261	56456	ENSSSCT00000006388	ENSSSCG00000005812	protein_coding	0	Uncharacterized protein [Source:UniProtKB/TrEMBL;Acc:F1RWQ8]	ENSG00000174937	OR5M3		0.0491	0.4159	ENSMUSG00000042796	0.0449	0.9748
1	11	293289806	293346261	56456	ENSSSCT00000006389	ENSSSCG00000005813	protein_coding	0	Uncharacterized protein [Source:UniProtKB/TrEMBL;Acc:F1RWQ7]	0			0	0	ENSMUSG00000075205	0.1142	0.8336
1	12	293558428	293684958	126531	ENSSSCT00000006398	ENSSSCG00000005821	protein_coding	0	Uncharacterized protein [Source:UniProtKB/TrEMBL;Acc:F1RWN8]	0			0	0	ENSMUSG00000050526	0.4424	1.0229
2	13	10450378	10511512	61135	ENSSSCT00000014369	ENSSSCG00000013149	protein_coding	LOC100517514	glycine-N-acyltransferase [Source:HGNC Symbol;Acc:13734]	ENSG00000149124	Glyat		0.1632	0.5212	ENSMUSG00000063683	0.2067	0.6624
2	13	10450378	10511512	61135	ENSSSCT00000014370	ENSSSCG00000013150	protein_coding	LOC100517803	Uncharacterized protein [Source:UniProtKB/TrEMBL;Acc:F1RMF6]	0			0	0	ENSMUSG00000071633	0.2079	0.5926
2	16	11781289	12219089	437801	ENSSSCT00000014416	ENSSSCG00000013196	protein_coding	LOC100518174	Uncharacterized protein [Source:UniProtKB/TrEMBL;Acc:F1SJ78]	ENSG00000172464	OR5AP2		0.0647	0.405	ENSMUSG00000046975	0.0737	0.8168
2	16	11781289	12219089	437801	ENSSSCT00000014417	ENSSSCG00000013197	protein_coding	LOC100518356	Uncharacterized protein [Source:UniProtKB/TrEMBL;Acc:F1SJ77]	0			0	0	ENSMUSG00000043892	0.0896	0.719
2	16	11781289	12219089	437801	ENSSSCT00000014418	ENSSSCG00000013198	protein_coding	LOC100518535	Uncharacterized protein [Source:UniProtKB/TrEMBL;Acc:F1SJ76]	ENSG00000174914	OR9G9		0.1182	0.5059	ENSMUSG00000075209	0.1176	0.8203
2	16	11781289	12219089	437801	ENSSSCT00000014419	ENSSSCG00000013199	pseudogene	0	0	0			0	0	0	0	0
2	16	11781289	12219089	437801	ENSSSCT00000014420	ENSSSCG00000013200	protein_coding	LOC100519759	Uncharacterized protein [Source:UniProtKB/TrEMBL;Acc:F1SJ75]	0			0	0	ENSMUSG00000075210	0.0851	0.8467
2	16	11781289	12219089	437801	ENSSSCT00000014421	ENSSSCG00000013201	protein_coding	LOC100519942	Uncharacterized protein [Source:UniProtKB/TrEMBL;Acc:F1SJ64]	ENSG00000172457	OR9G4		0.1041	0.5213	ENSMUSG00000075211	0.1059	0.8195
2	16	11781289	12219089	437801	ENSSSCT00000014422	ENSSSCG00000013202	protein_coding	0	Uncharacterized protein [Source:UniProtKB/TrEMBL;Acc:F1SJ63]	0			0	0	ENSMUSG00000075212	0.2138	1.0015
2	17	15570498	15575098	4601	ENSSSCT00000014499	ENSSSCG00000013275	protein_coding	0	synaptotagmin XIII [Source:HGNC Symbol;Acc:14962]	ENSG00000019505	Syt13		0.0368	0.472	ENSMUSG00000027220	0.0532	0.6819
2	19	54595913	54619440	23528	ENSSSCT00000014957	ENSSSCG00000013692	protein_coding	LOC100524133	Uncharacterized protein [Source:UniProtKB/TrEMBL;Acc:F1S2R0]	ENSG00000237521			0.1603	0.3719	ENSMUSG00000049028	0.1743	0.6468
2	19	54595913	54619440	23528	ENSSSCT00000014958	ENSSSCG00000013693	protein_coding	0	Uncharacterized protein [Source:UniProtKB/TrEMBL;Acc:F1S2Q9]	ENSG00000237521			0.2197	0.3464	ENSMUSG00000049028	0.2267	0.6722
2	21	60421397	60433997	12601	ENSSSCT00000015120	ENSSSCG00000013842	protein_coding	CYP4F2	Uncharacterized protein [Source:UniProtKB/TrEMBL;Acc:F1S9Z9]	ENSG00000186526	CYP4F8	var.9001614,var.8005561	0.146	0.5906	ENSMUSG00000024292	0.1306	0.7085
2	22	65312698	65342831	30134	ENSSSCT00000015259	ENSSSCG00000013971	protein_coding	0	HEAT repeat containing 3 [Source:HGNC Symbol;Acc:26087]	ENSG00000155393	HEATR3		0.1373	0.6103	ENSMUSG00000031657	0.1606	1.0972
2	22	65312698	65342831	30134	ENSSSCT00000015260	ENSSSCG00000013972	protein_coding	0	Uncharacterized protein [Source:UniProtKB/TrEMBL;Acc:F1S5V8]	0			0	0	ENSMUSG00000013653	0.6044	0.944
2	23	92718539	92732012	13474	ENSSSCT00000015485	ENSSSCG00000014173	protein_coding	LNPEP	leucyl-cystinyl aminopeptidase [Source:RefSeq peptide;Acc:NP_001098761]	ENSG00000113441	LNPEP		0.0532	0.2232	ENSMUSG00000023845	0.0802	0.4288
2	26	137087551	137145574	58024	ENSSSCT00000015814	ENSSSCG00000014465	protein_coding	LOC100522603	Uncharacterized protein [Source:UniProtKB/TrEMBL;Acc:F1RL50]	0			0	0	ENSMUSG00000075188	0.1399	1.1402
2	26	137087551	137145574	58024	ENSSSCT00000015815	ENSSSCG00000014466	protein_coding	LOC100522791	Uncharacterized protein [Source:UniProtKB/TrEMBL;Acc:F1RL49]	0			0	0	0	0	0
2	26	137087551	137145574	58024	ENSSSCT00000015816	ENSSSCG00000014467	protein_coding	LOC100522983	Uncharacterized protein [Source:UniProtKB/TrEMBL;Acc:F1RIN0]	ENSG00000181718	OR5T2		0.1227	0.3544	ENSMUSG00000075175	0.179	0.7809
2	26	137087551	137145574	58024	ENSSSCT00000015817	ENSSSCG00000014468	protein_coding	LOC100523172	Uncharacterized protein [Source:UniProtKB/TrEMBL;Acc:F1RIM9]	ENSG00000181693	OR8H1		0.1258	0.5138	ENSMUSG00000075168	0.1781	0.8999
2	26	137087551	137145574	58024	ENSSSCT00000015818	ENSSSCG00000014469	protein_coding	LOC100523360	Uncharacterized protein [Source:UniProtKB/TrEMBL;Acc:F1RIM8]	ENSG00000181693	OR8H1		0.146	0.5168	ENSMUSG00000075168	0.1931	0.8908
2	27	137195917	137247079	51163	ENSSSCT00000015823	ENSSSCG00000014474	protein_coding	LOC100624301	Uncharacterized protein [Source:UniProtKB/TrEMBL;Acc:F1RI06]	0			0	0	ENSMUSG00000075189	0.1632	0.9324
2	27	137195917	137247079	51163	ENSSSCT00000015824	ENSSSCG00000014475	protein_coding	0	Uncharacterized protein [Source:UniProtKB/TrEMBL;Acc:F1RI04]	ENSG00000181689	OR8K3		0.1526	0.4992	ENSMUSG00000075196	0.1404	0.795
2	27	137195917	137247079	51163	ENSSSCT00000015825	ENSSSCG00000014475	protein_coding	0	Uncharacterized protein [Source:UniProtKB/TrEMBL;Acc:F1RI04]	ENSG00000181689	OR8K4		0.1526	0.4992	ENSMUSG00000075196	0.1404	0.795
2	29	137995307	138085934	90628	ENSSSCT00000015873	ENSSSCG00000014523	protein_coding	LOC100516486	Uncharacterized protein [Source:UniProtKB/TrEMBL;Acc:F1RH45]	ENSG00000181935	OR4C16		0.1345	0.2928	ENSMUSG00000089892	0.1176	0.7206
2	29	137995307	138085934	90628	ENSSSCT00000015874	ENSSSCG00000014524	protein_coding	LOC100516317	Uncharacterized protein [Source:UniProtKB/TrEMBL;Acc:F1RH44]	0			0	0	ENSMUSG00000049057	0.1392	0.5901
2	30	138712635	139289708	577074	ENSSSCT00000015891	ENSSSCG00000014541	protein_coding	LOC100526160	Uncharacterized protein [Source:UniProtKB/TrEMBL;Acc:F1RH09]	0			0	0	0	0	0
2	30	138712635	139289708	577074	ENSSSCT00000015892	ENSSSCG00000014542	protein_coding	0	Uncharacterized protein [Source:UniProtKB/TrEMBL;Acc:F1RH08]	0			0	0	0	0	0
2	30	138712635	139289708	577074	ENSSSCT00000015893	ENSSSCG00000014543	retrotransposed	0	0	0			0	0	0	0	0
2	30	138712635	139289708	577074	ENSSSCT00000015894	ENSSSCG00000014544	protein_coding	0	Uncharacterized protein [Source:UniProtKB/TrEMBL;Acc:F1RH07]	0			0	0	ENSMUSG00000061520	0.2017	0.8034
2	30	138712635	139289708	577074	ENSSSCT00000015895	ENSSSCG00000014545	protein_coding	LOC100513917	Uncharacterized protein [Source:UniProtKB/TrEMBL;Acc:F1RH06]	0			0	0	ENSMUSG00000058194	0.153	0.7308
2	31	139388917	139421509	32593	ENSSSCT00000015897	ENSSSCG00000014547	protein_coding	LOC100514452	Uncharacterized protein [Source:UniProtKB/TrEMBL;Acc:F1RH04]	ENSG00000162727	OR2M5		0.0974	0.4044	0	0	0
3	32	19745667	19821795	76129	ENSSSCT00000008575	ENSSSCG00000007826	protein_coding	LOC100625764	leucine carboxyl methyltransferase 1 [Source:HGNC Symbol;Acc:17557]	ENSG00000205629	LCMT1		0.0601	0.5188	ENSMUSG00000030763	0.0829	0.8081
3	32	19745667	19821795	76129	ENSSSCT00000008576	ENSSSCG00000007827	protein_coding	0	Uncharacterized protein [Source:UniProtKB/TrEMBL;Acc:F1RFE2]	0			0	0	0	0	0
3	36	33643363	33654381	11019	ENSSSCT00000008691	ENSSSCG00000007930	protein_coding	MGRN1	Mahogunin ring finger protein 1Uncharacterized protein [Source:UniProtKB/TrEMBL;Acc:A5A786]	ENSG00000102858	mgrn1		0.0613	0.7466	ENSMUSG00000022517	0.0683	0.8779
3	36	33643363	33654381	11019	ENSSSCT00000008692	ENSSSCG00000007930	protein_coding	MGRN1	Mahogunin ring finger protein 1Uncharacterized protein [Source:UniProtKB/TrEMBL;Acc:A5A786]	ENSG00000102858	mgrn1		0.0613	0.7466	ENSMUSG00000022517	0.0683	0.8779
3	36	33643363	33654381	11019	ENSSSCT00000008695	ENSSSCG00000007933	protein_coding	LOC100624981	Uncharacterized protein [Source:UniProtKB/TrEMBL;Acc:F1RK75]	ENSG00000140623	2012-09-12		0.0582	0.8226	ENSMUSG00000022542	0.1722	1.1951
3	37	52350187	52400774	50588	ENSSSCT00000008984	ENSSSCG00000008203	protein_coding	0	Uncharacterized protein [Source:UniProtKB/TrEMBL;Acc:F1STC5]	0			0	0	0	0	0
3	37	52350187	52400774	50588	ENSSSCT00000008986	ENSSSCG00000008205	protein_coding	LOC100624691	Uncharacterized protein [Source:UniProtKB/TrEMBL;Acc:F1STC3]	ENSG00000244575			0.1361	0.2676	ENSMUSG00000076510	0.3003	0.3445
3	37	52350187	52400774	50588	ENSSSCT00000008987	ENSSSCG00000008206	protein_coding	LOC100625243	Uncharacterized protein [Source:UniProtKB/TrEMBL;Acc:F1STC2]	0			0	0	0	0	0
3	39	122042168	122108446	66279	ENSSSCT00000009479	ENSSSCG00000008662	protein_coding	0	Uncharacterized protein [Source:UniProtKB/TrEMBL;Acc:F1S9H5]	0			0	0	0	0	0
3	40	123245652	123599662	354011	ENSSSCT00000009488	ENSSSCG00000008671	protein_coding	0	Uncharacterized protein [Source:UniProtKB/TrEMBL;Acc:F1S9F7]	ENSG00000100804	PSMB5		0.2058	0.4121	ENSMUSG00000022193	0.1891	0.6216
4	41	9922117	9937108	14992	ENSSSCT00000006544	ENSSSCG00000005961	protein_coding	0	Uncharacterized protein [Source:UniProtKB/TrEMBL;Acc:F1RRS1]	0			0	0	ENSMUSG00000062543	0.2233	0.8335
4	43	18421261	18443563	22303	ENSSSCT00000006580	ENSSSCG00000005997	protein_coding	COL14A1	collagen, type XIV, alpha 1 [Source:HGNC Symbol;Acc:2191]	ENSG00000187955	col14a1		0.0412	0.3584	ENSMUSG00000022371	0.0592	0.6069
4	47	107642563	107675384	32822	ENSSSCT00000007374	ENSSSCG00000006731	protein_coding	0	V-set domain containing T cell activation inhibitor 1 [Source:HGNC Symbol;Acc:28873]	ENSG00000134258	VTCN1		0.0602	0.2985	ENSMUSG00000051076	0.0942	0.5879
4	50	116352392	116383593	31202	ENSSSCT00000007502	ENSSSCG00000006850	protein_coding	LOC100519836	family with sequence similarity 102, member B [Source:HGNC Symbol;Acc:27637]	ENSG00000162636	Fam102b	var.8000220	0.0172	0.1856	ENSMUSG00000040339	0.0322	0.4126
4	50	116352392	116383593	31202	ENSSSCT00000007503	ENSSSCG00000006850	protein_coding	LOC100519836	family with sequence similarity 102, member B [Source:HGNC Symbol;Acc:27637]	ENSG00000162636	Fam102b	var.8000220	0.0172	0.1856	ENSMUSG00000040339	0.0322	0.4126
4	51	116532591	116562305	29715	ENSSSCT00000007504	ENSSSCG00000006851	protein_coding	0	vav 3 guanine nucleotide exchange factor [Source:HGNC Symbol;Acc:12659]	ENSG00000134215	VAV3		0.0338	0.3635	ENSMUSG00000033721	0.0447	0.6208
4	53	134518594	134572719	54126	ENSSSCT00000007594	ENSSSCG00000006932	protein_coding	CLCA4	Uncharacterized protein [Source:UniProtKB/TrEMBL;Acc:F1S4D0]	ENSG00000016602	Clca4		0.1658	0.5806	ENSMUSG00000074195	0.2133	0.9468
5	54	3138361	3165255	26895	ENSSSCT00000000056	ENSSSCG00000000051	protein_coding	0	Uncharacterized protein [Source:UniProtKB/TrEMBL;Acc:F1SRF8]	ENSG00000183066	wbp2nl		0.273	0.3911	ENSMUSG00000022455	0.3647	0.71
5	55	7843985	7887972	43988	ENSSSCT00000000151	ENSSSCG00000000145	protein_coding	0	Uncharacterized protein [Source:UniProtKB/TrEMBL;Acc:F1SKJ1]	ENSG00000100345	MYH9		0.0485	1.0866	ENSMUSG00000022443	0.0537	1.63
5	55	7843985	7887972	43988	ENSSSCT00000000152	ENSSSCG00000000145	protein_coding	0	Uncharacterized protein [Source:UniProtKB/TrEMBL;Acc:F1SKJ1]	ENSG00000100345	MYH9		0.0485	1.0866	ENSMUSG00000022443	0.0537	1.63
5	56	7893472	7895772	2301	ENSSSCT00000000151	ENSSSCG00000000145	protein_coding	0	Uncharacterized protein [Source:UniProtKB/TrEMBL;Acc:F1SKJ1]	ENSG00000100345	MYH9		0.0485	1.0866	ENSMUSG00000022443	0.0537	1.63
5	58	18870006	19128962	258957	ENSSSCT00000000335	ENSSSCG00000000314	protein_coding	LOC100157506	Uncharacterized protein [Source:UniProtKB/TrEMBL;Acc:F1SR32]	0			0	0	0	0	0
5	58	18870006	19128962	258957	ENSSSCT00000000336	ENSSSCG00000000315	protein_coding	LOC100156296	Uncharacterized protein [Source:UniProtKB/TrEMBL;Acc:F1SQF6]	ENSG00000188324	OR6C6		0.0591	0.3536	ENSMUSG00000057151	0.0888	0.6158
5	58	18870006	19128962	258957	ENSSSCT00000000337	ENSSSCG00000000316	protein_coding	LOC100153881	Uncharacterized protein [Source:UniProtKB/TrEMBL;Acc:F1SQF5]	0			0	0	ENSMUSG00000062239	0.1078	0.6519
5	58	18870006	19128962	258957	ENSSSCT00000000338	ENSSSCG00000000317	protein_coding	LOC100157944	Uncharacterized protein [Source:UniProtKB/TrEMBL;Acc:F1SQF4]	0			0	0	ENSMUSG00000069421	0.1151	0.6765
5	58	18870006	19128962	258957	ENSSSCT00000000339	ENSSSCG00000000318	protein_coding	LOC100156762	Uncharacterized protein [Source:UniProtKB/TrEMBL;Acc:F1SQF3]	ENSG00000179626	OR6C4		0.054	0.305	0	0	0
5	58	18870006	19128962	258957	ENSSSCT00000000340	ENSSSCG00000000319	protein_coding	LOC100155553	Uncharacterized protein [Source:UniProtKB/TrEMBL;Acc:F1SQF2]	0			0	0	0	0	0
5	58	18870006	19128962	258957	ENSSSCT00000000341	ENSSSCG00000000320	protein_coding	LOC100153115	Uncharacterized protein [Source:UniProtKB/TrEMBL;Acc:F1SQF1]	0			0	0	0	0	0
5	58	18870006	19128962	258957	ENSSSCT00000000342	ENSSSCG00000000321	protein_coding	LOC100157159	Uncharacterized protein [Source:UniProtKB/TrEMBL;Acc:F1SQF0]	0			0	0	0	0	0
5	60	19197912	19207743	9832	ENSSSCT00000000349	ENSSSCG00000000327	protein_coding	0	Uncharacterized protein [Source:UniProtKB/TrEMBL;Acc:F1SQD5]	ENSG00000205330	OR6C1		0.1077	0.3388	ENSMUSG00000059414	0.1101	0.695
5	61	19228581	19258832	30252	ENSSSCT00000000352	ENSSSCG00000000330	protein_coding	LOC100156758	Uncharacterized protein [Source:UniProtKB/TrEMBL;Acc:F1SQD2]	ENSG00000205327	OR6C68		0.1053	0.3728	ENSMUSG00000049573	0.1043	0.5439
5	62	19268566	19317241	48676	ENSSSCT00000000355	ENSSSCG00000000333	protein_coding	LOC100155964	Uncharacterized protein [Source:UniProtKB/TrEMBL;Acc:F1SQC9]	ENSG00000187857	OR6C75		0.077	0.3478	ENSMUSG00000044025	0.0762	0.6371
6	67	246706	257423	10718	ENSSSCT00000002924	ENSSSCG00000002635	protein_coding	LOC100522739	spire homolog 2 (Drosophila) [Source:HGNC Symbol;Acc:30623]	ENSG00000204991	SPIRE2	var.9001498，var.9100750	0.0914	1.2527	ENSMUSG00000010154	0.0936	1.6405
6	67	246706	257423	10718	ENSSSCT00000021738	ENSSSCG00000020143	miRNA	LOC100627748	0	0			0	0	0	0	0
6	67	246706	257423	10718	ENSSSCT00000022091	ENSSSCG00000020496	miRNA	0	0	0			0	0	0	0	0
6	67	246706	257423	10718	ENSSSCT00000021866	ENSSSCG00000020271	miRNA	0	0	0			0	0	0	0	0
6	67	246706	257423	10718	ENSSSCT00000021748	ENSSSCG00000020153	miRNA	0	0	0			0	0	0	0	0
6	67	246706	257423	10718	ENSSSCT00000022074	ENSSSCG00000020479	miRNA	LOC100521496	0	0			0	0	0	0	0
6	67	246706	257423	10718	ENSSSCT00000021397	ENSSSCG00000019802	rRNA	0	5.8S ribosomal RNA [Source:RFAM;Acc:RF00002]	0			0	0	0	0	0
6	67	246706	257423	10718	ENSSSCT00000021744	ENSSSCG00000020149	rRNA	0	5.8S ribosomal RNA [Source:RFAM;Acc:RF00002]	0			0	0	0	0	0
6	68	20593979	20671075	77097	ENSSSCT00000003124	ENSSSCG00000002824	protein_coding	0	Uncharacterized protein [Source:UniProtKB/TrEMBL;Acc:F1RF17]	0			0	0	ENSMUSG00000058346	1.31	43.9015
6	68	20593979	20671075	77097	ENSSSCT00000003125	ENSSSCG00000002825	protein_coding	LOC100517530	liver carboxylesterase [Source:RefSeq peptide;Acc:NP_999411]	ENSG00000198848	CES1	var.821203，var.812138，var.9001470，var.9001471，var.1000454，var.1100269，var.9200460，var.9200461，var.9100732，var.9100731，var.1200172，var.8005077	0.1402	0.4427	ENSMUSG00000056973	0.1581	0.5865
6	68	20593979	20671075	77097	ENSSSCT00000003126	ENSSSCG00000002825	protein_coding	LOC100517530	liver carboxylesterase [Source:RefSeq peptide;Acc:NP_999411]	ENSG00000198848	CES1	var.821203，var.812138，var.9001470，var.9001471，var.1000454，var.1100269，var.9200460，var.9200461，var.9100732，var.9100731，var.1200172，var.8005077	0.1402	0.4427	ENSMUSG00000056973	0.1581	0.5865
6	68	20593979	20671075	77097	ENSSSCT00000003127	ENSSSCG00000002826	protein_coding	0	Uncharacterized protein [Source:UniProtKB/TrEMBL;Acc:F1RF14]	0			0	0	0	0	0
6	70	33896242	33906341	10100	ENSSSCT00000003337	ENSSSCG00000003005	protein_coding	0	AXL receptor tyrosine kinase [Source:HGNC Symbol;Acc:905]	ENSG00000167601	AXL		0.1945	0.6391	ENSMUSG00000002602	0.1894	1.0436
6	70	33896242	33906341	10100	ENSSSCT00000003338	ENSSSCG00000003005	protein_coding	0	AXL receptor tyrosine kinase [Source:HGNC Symbol;Acc:905]	ENSG00000167601	AXL		0.1945	0.6391	ENSMUSG00000002602	0.1894	1.0436
6	70	33896242	33906341	10100	ENSSSCT00000003339	ENSSSCG00000003006	protein_coding	CYP2B22	cytochrome P450 2B22 [Source:RefSeq peptide;Acc:NP_999578]	ENSG00000197408	CYP2B6		0.1865	0.6679	ENSMUSG00000030483	0.1867	1.386
6	71	40055958	40136904	80947	ENSSSCT00000021727	ENSSSCG00000020132	snRNA	0	U6 spliceosomal RNA [Source:RFAM;Acc:RF00026]	0			0	0	0	0	0
6	71	40055958	40136904	80947	ENSSSCT00000020402	ENSSSCG00000018807	snRNA	0	U6 spliceosomal RNA [Source:RFAM;Acc:RF00026]	0			0	0	0	0	0
6	71	40055958	40136904	80947	ENSSSCT00000003612	ENSSSCG00000003252	protein_coding	LOC100523609	Uncharacterized protein [Source:UniProtKB/TrEMBL;Acc:F1RNK4]	0			0	0	ENSMUSG00000054753	0.2503	0.8894
6	72	49957833	50006989	49157	ENSSSCT00000003824	ENSSSCG00000003444	protein_coding	0	Uncharacterized protein [Source:UniProtKB/TrEMBL;Acc:F1RF54]	0			0	0	0	0	0
6	72	49957833	50006989	49157	ENSSSCT00000003825	ENSSSCG00000003445	protein_coding	0	Uncharacterized protein [Source:UniProtKB/TrEMBL;Acc:F1RF53]	0			0	0	0	0	0
6	74	65482103	65527200	45098	ENSSSCT00000021134	ENSSSCG00000019539	snRNA	0	U6 spliceosomal RNA [Source:RFAM;Acc:RF00026]	0			0	0	0	0	0
6	74	65482103	65527200	45098	ENSSSCT00000004057	ENSSSCG00000003661	protein_coding	LOC100516022	hairy/enhancer-of-split related with YRPW motif-like [Source:HGNC Symbol;Acc:4882]	ENSG00000163909	heyl		0.0817	0.399	ENSMUSG00000032744	0.1492	0.717
7	79	3612817	3625121	12305	ENSSSCT00000001108	ENSSSCG00000001016	protein_coding	0	phenylalanyl-tRNA synthetase 2, mitochondrial [Source:HGNC Symbol;Acc:21062]	ENSG00000145982	FARS2	var.9000586	0.0628	0.8073	ENSMUSG00000021420	0.044	1.1087
7	82	23458473	23510108	51636	ENSSSCT00000001298	ENSSSCG00000001200	protein_coding	LOC100515036	Uncharacterized protein [Source:UniProtKB/TrEMBL;Acc:F1RPF9]	0			0	0	0	0	0
7	83	24314165	24368892	54728	ENSSSCT00000001321	ENSSSCG00000001223	protein_coding	0	Uncharacterized protein [Source:UniProtKB/TrEMBL;Acc:F1S1N7]	ENSG00000204704	OR2W1		0.0639	0.3148	ENSMUSG00000071522	0.0856	0.5845
7	83	24314165	24368892	54728	ENSSSCT00000001322	ENSSSCG00000001224	protein_coding	0	Uncharacterized protein [Source:UniProtKB/TrEMBL;Acc:F1S1N6]	ENSG00000204702	OR2J1		0.0809	0.4389	ENSMUSG00000054940	0.1244	0.754
7	83	24314165	24368892	54728	ENSSSCT00000001323	ENSSSCG00000001225	pseudogene	LOC100519261	0	0			0	0	0	0	0
7	83	24314165	24368892	54728	ENSSSCT00000001324	ENSSSCG00000001226	pseudogene	0	0	0			0	0	0	0	0
7	84	24425846	24527595	101750	ENSSSCT00000020358	ENSSSCG00000018763	rRNA	0	5S ribosomal RNA [Source:RFAM;Acc:RF00001]	0			0	0	0	0	0
7	84	24425846	24527595	101750	ENSSSCT00000001333	ENSSSCG00000001231	protein_coding	SLA-5	MHC class I antigen 5 [Source:RefSeq peptide;Acc:NP_001107528]	0			0	0	0	0	0
7	84	24425846	24527595	101750	ENSSSCT00000001332	ENSSSCG00000001230	protein_coding	0	Uncharacterized protein [Source:UniProtKB/TrEMBL;Acc:F1RZ61]	ENSG00000204632	HLA-G	var.820479，var.810873，var.810872，var.9000599，var.9000598，var.1000186，var.1000185，var.1000184，var.9300050，var.1400038，var.9200173，var.1100105，var.1100106，var.1100107，var.1200074，var.1200075，var.1200076，var.9100302，var.8002126，var.8002127，var.8002128，var.8002129	0.1888	0.4001	0	0	0
7	84	24425846	24527595	101750	ENSSSCT00000021812	ENSSSCG00000020217	rRNA	0	5S ribosomal RNA [Source:RFAM;Acc:RF00001]	0			0	0	0	0	0
7	84	24425846	24527595	101750	ENSSSCT00000001330	ENSSSCG00000001229	protein_coding	LOC100513601	MHC class I antigen 1 [Source:RefSeq peptide;Acc:NP_001090900]	0			0	0	0	0	0
7	84	24425846	24527595	101750	ENSSSCT00000001331	ENSSSCG00000001229	protein_coding	LOC100513601	MHC class I antigen 1 [Source:RefSeq peptide;Acc:NP_001090900]	0			0	0	0	0	0
7	84	24425846	24527595	101750	ENSSSCT00000001329	ENSSSCG00000001229	protein_coding	LOC100513601	MHC class I antigen 1 [Source:RefSeq peptide;Acc:NP_001090900]	0			0	0	0	0	0
7	84	24425846	24527595	101750	ENSSSCT00000001328	ENSSSCG00000001228	protein_coding	0	Uncharacterized protein [Source:UniProtKB/TrEMBL;Acc:F1S1N2]	ENSG00000204632	HLA-G	var.820479，var.810873，var.810872，var.9000599，var.9000598，var.1000186，var.1000185，var.1000184，var.9300050，var.1400038，var.9200173，var.1100105，var.1100106，var.1100107，var.1200074，var.1200075，var.1200076，var.9100302，var.8002126，var.8002127，var.8002128，var.8002129	0.3625	0.9349	0	0	0
7	85	24995765	26547003	1551239	ENSSSCT00000001369	ENSSSCG00000001254	protein_coding	0	Uncharacterized protein [Source:UniProtKB/TrEMBL;Acc:F1RYF6]	0			0	0	ENSMUSG00000045202	0.0883	0.9385
7	85	24995765	26547003	1551239	ENSSSCT00000001370	ENSSSCG00000001255	protein_coding	LOC100517168	Uncharacterized protein [Source:UniProtKB/TrEMBL;Acc:F1RYF5]	0			0	0	0	0	0
7	85	24995765	26547003	1551239	ENSSSCT00000019983	ENSSSCG00000018388	snRNA	0	U6 spliceosomal RNA [Source:RFAM;Acc:RF00026]	0			0	0	0	0	0
7	85	24995765	26547003	1551239	ENSSSCT00000021221	ENSSSCG00000019626	snRNA	0	U6 spliceosomal RNA [Source:RFAM;Acc:RF00026]	0			0	0	0	0	0
7	85	24995765	26547003	1551239	ENSSSCT00000001456	ENSSSCG00000001340	protein_coding	0	Uncharacterized protein [Source:UniProtKB/TrEMBL;Acc:F1RUD1]	ENSG00000204701	OR2J3		0.1506	0.4174	0	0	0
7	85	24995765	26547003	1551239	ENSSSCT00000001400	ENSSSCG00000001285	pseudogene	0	0	0			0	0	0	0	0
7	85	24995765	26547003	1551239	ENSSSCT00000001401	ENSSSCG00000001286	protein_coding	LOC100153316	Uncharacterized protein [Source:UniProtKB/TrEMBL;Acc:F1RXN2]	ENSG00000243729			0.0975	0.3808	0	0	0
7	85	24995765	26547003	1551239	ENSSSCT00000001402	ENSSSCG00000001287	protein_coding	LOC100157754	Uncharacterized protein [Source:UniProtKB/TrEMBL;Acc:F1RXN1]	0			0	0	ENSMUSG00000061777	0.2119	0.8277
7	85	24995765	26547003	1551239	ENSSSCT00000001403	ENSSSCG00000001288	protein_coding	LOC100152122	Uncharacterized protein [Source:UniProtKB/TrEMBL;Acc:F1RXN0]	ENSG00000204695	OR14J1		0.0905	0.3607	ENSMUSG00000050613	0.1174	0.7853
7	85	24995765	26547003	1551239	ENSSSCT00000001404	ENSSSCG00000001289	protein_coding	LOC100156544	Uncharacterized protein [Source:UniProtKB/TrEMBL;Acc:F1RXM9]	0			0	0	ENSMUSG00000044985	0.0439	0.7373
7	85	24995765	26547003	1551239	ENSSSCT00000001405	ENSSSCG00000001290	protein_coding	LOC100155347	Uncharacterized protein [Source:UniProtKB/TrEMBL;Acc:F1RXM8]	0			0	0	ENSMUSG00000045202	0.1108	0.9897
7	85	24995765	26547003	1551239	ENSSSCT00000001406	ENSSSCG00000001291	protein_coding	LOC100154120	Uncharacterized protein [Source:UniProtKB/TrEMBL;Acc:F1RXL8]	0			0	0	0	0	0
7	85	24995765	26547003	1551239	ENSSSCT00000001407	ENSSSCG00000001292	protein_coding	LOC100155724	Uncharacterized protein [Source:UniProtKB/TrEMBL;Acc:F1RXL7]	0			0	0	0	0	0
7	85	24995765	26547003	1551239	ENSSSCT00000001408	ENSSSCG00000001293	protein_coding	LOC100154493	Uncharacterized protein [Source:UniProtKB/TrEMBL;Acc:F1RXL6]	0			0	0	ENSMUSG00000045202	0.1104	0.972
7	85	24995765	26547003	1551239	ENSSSCT00000001409	ENSSSCG00000001294	protein_coding	LOC100152090	Uncharacterized protein [Source:UniProtKB/TrEMBL;Acc:F1RXL5]	0			0	0	0	0	0
7	85	24995765	26547003	1551239	ENSSSCT00000001410	ENSSSCG00000001295	protein_coding	0	Uncharacterized protein [Source:UniProtKB/TrEMBL;Acc:F1RXL4]	0			0	0	ENSMUSG00000067187	0.0796	0.6821
7	85	24995765	26547003	1551239	ENSSSCT00000001411	ENSSSCG00000001296	protein_coding	LOC100156119	Uncharacterized protein [Source:UniProtKB/TrEMBL;Acc:F1RXJ2]	0			0	0	ENSMUSG00000043312	0.0649	0.7171
7	85	24995765	26547003	1551239	ENSSSCT00000001412	ENSSSCG00000001297	protein_coding	LOC100512543	Uncharacterized protein [Source:UniProtKB/TrEMBL;Acc:F1RXL2]	0			0	0	0	0	0
7	85	24995765	26547003	1551239	ENSSSCT00000001413	ENSSSCG00000001298	protein_coding	0	Uncharacterized protein [Source:UniProtKB/TrEMBL;Acc:F1RXL1]	0			0	0	ENSMUSG00000067186	0.1203	0.5182
7	85	24995765	26547003	1551239	ENSSSCT00000001414	ENSSSCG00000001299	protein_coding	LOC100157727	Uncharacterized protein [Source:UniProtKB/TrEMBL;Acc:F1RXL0]	ENSG00000204703	OR2B3		0.0877	0.3224	0	0	0
7	85	24995765	26547003	1551239	ENSSSCT00000001415	ENSSSCG00000001300	protein_coding	LOC100156511	Uncharacterized protein [Source:UniProtKB/TrEMBL;Acc:F1RXK9]	0			0	0	ENSMUSG00000042869	0.0761	0.6566
7	85	24995765	26547003	1551239	ENSSSCT00000001416	ENSSSCG00000001301	protein_coding	0	Uncharacterized protein [Source:UniProtKB/TrEMBL;Acc:F1RXK1]	ENSG00000204701	OR2J3		0.0668	0.3848	0	0	0
7	85	24995765	26547003	1551239	ENSSSCT00000001417	ENSSSCG00000001302	pseudogene	0	0	0			0	0	0	0	0
7	85	24995765	26547003	1551239	ENSSSCT00000001418	ENSSSCG00000001303	protein_coding	LOC100154118	Uncharacterized protein [Source:UniProtKB/TrEMBL;Acc:F1RXK0]	0			0	0	0	0	0
7	85	24995765	26547003	1551239	ENSSSCT00000001419	ENSSSCG00000001304	protein_coding	0	Uncharacterized protein [Source:UniProtKB/TrEMBL;Acc:F1RXJ8]	ENSG00000204701	OR2J3		0.0803	0.4138	0	0	0
7	85	24995765	26547003	1551239	ENSSSCT00000001420	ENSSSCG00000001304	protein_coding	0	Uncharacterized protein [Source:UniProtKB/TrEMBL;Acc:F1RXJ8]	ENSG00000204701	OR2J3		0.0803	0.4138	0	0	0
7	85	24995765	26547003	1551239	ENSSSCT00000001421	ENSSSCG00000001305	protein_coding	0	Uncharacterized protein [Source:UniProtKB/TrEMBL;Acc:F1RXJ7]	0			0	0	ENSMUSG00000042869	0.0815	0.6574
7	85	24995765	26547003	1551239	ENSSSCT00000001422	ENSSSCG00000001306	protein_coding	LOC100521906	Uncharacterized protein [Source:UniProtKB/TrEMBL;Acc:F1RXJ6]	ENSG00000204703	OR2B3		0.0837	0.3538	0	0	0
7	85	24995765	26547003	1551239	ENSSSCT00000001423	ENSSSCG00000001307	protein_coding	LOC100514059	Uncharacterized protein [Source:UniProtKB/TrEMBL;Acc:F1RXJ5]	ENSG00000204703	OR2B3		0.0728	0.313	0	0	0
7	85	24995765	26547003	1551239	ENSSSCT00000001424	ENSSSCG00000001308	protein_coding	LOC100157751	Uncharacterized protein [Source:UniProtKB/TrEMBL;Acc:F1RXJ4]	0			0	0	ENSMUSG00000067186	0.1302	0.5299
7	85	24995765	26547003	1551239	ENSSSCT00000001425	ENSSSCG00000001309	protein_coding	0	Uncharacterized protein [Source:UniProtKB/TrEMBL;Acc:F1RXJ3]	0			0	0	0	0	0
7	85	24995765	26547003	1551239	ENSSSCT00000001426	ENSSSCG00000001310	protein_coding	LOC100156119	Uncharacterized protein [Source:UniProtKB/TrEMBL;Acc:F1RXJ2]	0			0	0	ENSMUSG00000043312	0.065	0.7287
7	85	24995765	26547003	1551239	ENSSSCT00000001427	ENSSSCG00000001311	protein_coding	0	Uncharacterized protein [Source:UniProtKB/TrEMBL;Acc:F1RXI1]	0			0	0	ENSMUSG00000067187	0.0838	0.6669
7	85	24995765	26547003	1551239	ENSSSCT00000001428	ENSSSCG00000001312	pseudogene	0	0	0			0	0	0	0	0
7	85	24995765	26547003	1551239	ENSSSCT00000001429	ENSSSCG00000001313	protein_coding	LOC396796	Uncharacterized protein [Source:UniProtKB/TrEMBL;Acc:F1RXI0]	0			0	0	0	0	0
7	85	24995765	26547003	1551239	ENSSSCT00000001430	ENSSSCG00000001314	protein_coding	0	Uncharacterized protein [Source:UniProtKB/TrEMBL;Acc:F1RXH9]	0			0	0	ENSMUSG00000063240	0.1108	0.7775
7	85	24995765	26547003	1551239	ENSSSCT00000001431	ENSSSCG00000001315	pseudogene	LOC100517480	0	0			0	0	0	0	0
7	85	24995765	26547003	1551239	ENSSSCT00000001432	ENSSSCG00000001316	protein_coding	0	Uncharacterized protein [Source:UniProtKB/TrEMBL;Acc:F1RV01]	ENSG00000204704	OR2W1		0.0737	0.316	ENSMUSG00000071522	0.09	0.6162
7	85	24995765	26547003	1551239	ENSSSCT00000001433	ENSSSCG00000001317	protein_coding	LOC100519609	Uncharacterized protein [Source:UniProtKB/TrEMBL;Acc:F1RV02]	ENSG00000204703	OR2B3		0.0698	0.3102	0	0	0
7	85	24995765	26547003	1551239	ENSSSCT00000001434	ENSSSCG00000001318	protein_coding	0	Uncharacterized protein [Source:UniProtKB/TrEMBL;Acc:F1RXH6]	ENSG00000204703	OR2B3		0.0857	0.3513	0	0	0
7	85	24995765	26547003	1551239	ENSSSCT00000001435	ENSSSCG00000001319	protein_coding	LOC100521732	Uncharacterized protein [Source:UniProtKB/TrEMBL;Acc:F1RV04]	0			0	0	ENSMUSG00000042869	0.0797	0.6362
7	85	24995765	26547003	1551239	ENSSSCT00000001436	ENSSSCG00000001320	protein_coding	0	Uncharacterized protein [Source:UniProtKB/TrEMBL;Acc:F1RXH4]	ENSG00000204701	OR2J3		0.0607	0.4144	0	0	0
7	85	24995765	26547003	1551239	ENSSSCT00000001437	ENSSSCG00000001321	protein_coding	LOC396795	Uncharacterized protein [Source:UniProtKB/TrEMBL;Acc:F1RV06]	0			0	0	0	0	0
7	85	24995765	26547003	1551239	ENSSSCT00000001438	ENSSSCG00000001322	pseudogene	0	0	0			0	0	0	0	0
7	85	24995765	26547003	1551239	ENSSSCT00000001439	ENSSSCG00000001323	protein_coding	0	Uncharacterized protein [Source:UniProtKB/TrEMBL;Acc:F1RXH2]	ENSG00000204701	OR2J3		0.1025	0.3845	0	0	0
7	85	24995765	26547003	1551239	ENSSSCT00000001440	ENSSSCG00000001324	protein_coding	0	Uncharacterized protein [Source:UniProtKB/TrEMBL;Acc:F1RV11]	0			0	0	ENSMUSG00000042869	0.0955	0.6665
7	85	24995765	26547003	1551239	ENSSSCT00000001441	ENSSSCG00000001325	protein_coding	0	Uncharacterized protein [Source:UniProtKB/TrEMBL;Acc:F1RV10]	ENSG00000204703	OR2B3		0.0695	0.3049	0	0	0
7	85	24995765	26547003	1551239	ENSSSCT00000001442	ENSSSCG00000001326	protein_coding	0	Uncharacterized protein [Source:UniProtKB/TrEMBL;Acc:F1RV09]	0			0	0	0	0	0
7	85	24995765	26547003	1551239	ENSSSCT00000001443	ENSSSCG00000001327	protein_coding	0	Uncharacterized protein [Source:UniProtKB/TrEMBL;Acc:F1RV08]	0			0	0	0	0	0
7	85	24995765	26547003	1551239	ENSSSCT00000001444	ENSSSCG00000001328	protein_coding	0	Uncharacterized protein [Source:UniProtKB/TrEMBL;Acc:F1RV07]	ENSG00000204701	OR2J3		0.1065	0.4285	0	0	0
7	85	24995765	26547003	1551239	ENSSSCT00000001445	ENSSSCG00000001329	pseudogene	0	0	0			0	0	0	0	0
7	85	24995765	26547003	1551239	ENSSSCT00000001446	ENSSSCG00000001330	protein_coding	LOC396795	Uncharacterized protein [Source:UniProtKB/TrEMBL;Acc:F1RV06]	0			0	0	0	0	0
7	85	24995765	26547003	1551239	ENSSSCT00000001447	ENSSSCG00000001331	protein_coding	LOC100521562	Uncharacterized protein [Source:UniProtKB/TrEMBL;Acc:F1RV05]	ENSG00000204701	OR2J3		0.0604	0.4147	0	0	0
7	85	24995765	26547003	1551239	ENSSSCT00000001448	ENSSSCG00000001332	protein_coding	LOC100521732	Uncharacterized protein [Source:UniProtKB/TrEMBL;Acc:F1RV04]	0			0	0	ENSMUSG00000042869	0.0797	0.6362
7	85	24995765	26547003	1551239	ENSSSCT00000001449	ENSSSCG00000001333	protein_coding	0	Uncharacterized protein [Source:UniProtKB/TrEMBL;Acc:F1RV03]	ENSG00000204703	OR2B3		0.0857	0.3513	0	0	0
7	85	24995765	26547003	1551239	ENSSSCT00000001450	ENSSSCG00000001334	protein_coding	LOC100519609	Uncharacterized protein [Source:UniProtKB/TrEMBL;Acc:F1RV02]	ENSG00000204703	OR2B3		0.0698	0.3102	0	0	0
7	85	24995765	26547003	1551239	ENSSSCT00000001451	ENSSSCG00000001335	protein_coding	0	Uncharacterized protein [Source:UniProtKB/TrEMBL;Acc:F1RV01]	ENSG00000204704	OR2W1		0.0737	0.316	ENSMUSG00000071522	0.09	0.6162
7	85	24995765	26547003	1551239	ENSSSCT00000001452	ENSSSCG00000001336	pseudogene	LOC100517480	0	0			0	0	0	0	0
7	85	24995765	26547003	1551239	ENSSSCT00000001453	ENSSSCG00000001337	protein_coding	0	Uncharacterized protein [Source:UniProtKB/TrEMBL;Acc:F1RV00]	ENSG00000204702	OR2J1		0.071	0.4548	ENSMUSG00000054940	0.1178	0.781
7	85	24995765	26547003	1551239	ENSSSCT00000001454	ENSSSCG00000001338	protein_coding	LOC100519261	Uncharacterized protein [Source:UniProtKB/TrEMBL;Acc:F1RUZ9]	0			0	0	ENSMUSG00000063240	0.1005	0.7683
7	85	24995765	26547003	1551239	ENSSSCT00000001455	ENSSSCG00000001339	protein_coding	LOC100519962	Uncharacterized protein [Source:UniProtKB/TrEMBL;Acc:F1RUD2]	0			0	0	0	0	0
7	85	24995765	26547003	1551239	ENSSSCT00000001371	ENSSSCG00000001256	pseudogene	0	0	0			0	0	0	0	0
7	85	24995765	26547003	1551239	ENSSSCT00000001372	ENSSSCG00000001257	protein_coding	LOC100523396	Uncharacterized protein [Source:UniProtKB/TrEMBL;Acc:F1RYF4]	ENSG00000168787	OR12D2		0.1093	0.3218	ENSMUSG00000049618	0.1391	0.6697
7	85	24995765	26547003	1551239	ENSSSCT00000001373	ENSSSCG00000001258	protein_coding	0	Uncharacterized protein [Source:UniProtKB/TrEMBL;Acc:F1RYF3]	0			0	0	ENSMUSG00000058802	0.1725	0.8378
7	85	24995765	26547003	1551239	ENSSSCT00000001374	ENSSSCG00000001259	protein_coding	LOC100518258	Uncharacterized protein [Source:UniProtKB/TrEMBL;Acc:F1RYF2]	ENSG00000168787	OR12D2		0.1156	0.3818	ENSMUSG00000049618	0.1379	0.6827
7	85	24995765	26547003	1551239	ENSSSCT00000001375	ENSSSCG00000001260	protein_coding	LOC100515554	Uncharacterized protein [Source:UniProtKB/TrEMBL;Acc:F1RYE2]	ENSG00000168787	OR12D2		0.1125	0.3853	ENSMUSG00000049618	0.1424	0.7173
7	85	24995765	26547003	1551239	ENSSSCT00000001376	ENSSSCG00000001261	protein_coding	0	Uncharacterized protein [Source:UniProtKB/TrEMBL;Acc:F1RYE1]	ENSG00000204694	OR11A1		0.1229	0.3441	ENSMUSG00000064121	0.1281	0.6245
7	85	24995765	26547003	1551239	ENSSSCT00000001377	ENSSSCG00000001262	protein_coding	LOC100522149	Uncharacterized protein [Source:UniProtKB/TrEMBL;Acc:F1RYE0]	0			0	0	0	0	0
7	85	24995765	26547003	1551239	ENSSSCT00000001378	ENSSSCG00000001263	protein_coding	0	Uncharacterized protein [Source:UniProtKB/TrEMBL;Acc:F1RYD9]	0			0	0	ENSMUSG00000045202	0.0892	0.9647
7	85	24995765	26547003	1551239	ENSSSCT00000001379	ENSSSCG00000001264	protein_coding	0	Uncharacterized protein [Source:UniProtKB/TrEMBL;Acc:F1RYD8]	0			0	0	0	0	0
7	85	24995765	26547003	1551239	ENSSSCT00000001380	ENSSSCG00000001265	protein_coding	0	Uncharacterized protein [Source:UniProtKB/TrEMBL;Acc:F1RYD7]	0			0	0	ENSMUSG00000045202	0.1	0.9072
7	85	24995765	26547003	1551239	ENSSSCT00000001381	ENSSSCG00000001266	protein_coding	0	Uncharacterized protein [Source:UniProtKB/TrEMBL;Acc:F1RYD6]	0			0	0	0	0	0
7	85	24995765	26547003	1551239	ENSSSCT00000001382	ENSSSCG00000001267	protein_coding	LOC100158163	Uncharacterized protein [Source:UniProtKB/TrEMBL;Acc:F1RYD5]	0			0	0	ENSMUSG00000067187	0.0959	0.703
7	85	24995765	26547003	1551239	ENSSSCT00000001383	ENSSSCG00000001268	protein_coding	0	Uncharacterized protein [Source:UniProtKB/TrEMBL;Acc:F1RYD4]	0			0	0	ENSMUSG00000043312	0.0665	0.7028
7	85	24995765	26547003	1551239	ENSSSCT00000001384	ENSSSCG00000001269	protein_coding	0	Uncharacterized protein [Source:UniProtKB/TrEMBL;Acc:F1RYD3]	0			0	0	0	0	0
7	85	24995765	26547003	1551239	ENSSSCT00000001385	ENSSSCG00000001270	protein_coding	0	Uncharacterized protein [Source:UniProtKB/TrEMBL;Acc:F1RYC3]	ENSG00000204703	OR2B3		0.0728	0.3207	0	0	0
7	85	24995765	26547003	1551239	ENSSSCT00000001386	ENSSSCG00000001271	protein_coding	0	Uncharacterized protein [Source:UniProtKB/TrEMBL;Acc:F1RYC2]	ENSG00000204703	OR2B3		0.0855	0.3536	0	0	0
7	85	24995765	26547003	1551239	ENSSSCT00000001387	ENSSSCG00000001272	protein_coding	LOC100524504	Uncharacterized protein [Source:UniProtKB/TrEMBL;Acc:F1RYC1]	ENSG00000168787	OR12D2		0.1087	0.403	ENSMUSG00000049618	0.1363	0.7715
7	85	24995765	26547003	1551239	ENSSSCT00000001388	ENSSSCG00000001273	protein_coding	LOC100518792	Uncharacterized protein [Source:UniProtKB/TrEMBL;Acc:F1RYC0]	0			0	0	0	0	0
7	85	24995765	26547003	1551239	ENSSSCT00000001389	ENSSSCG00000001274	protein_coding	LOC100519492	Uncharacterized protein [Source:UniProtKB/TrEMBL;Acc:F1RYB9]	ENSG00000168787	OR12D2		0.1079	0.3759	ENSMUSG00000049618	0.1373	0.7164
7	85	24995765	26547003	1551239	ENSSSCT00000001390	ENSSSCG00000001275	protein_coding	LOC100524875	Uncharacterized protein [Source:UniProtKB/TrEMBL;Acc:F1RYB8]	ENSG00000168787	OR12D2		0.105	0.3988	ENSMUSG00000049618	0.1279	0.6965
7	85	24995765	26547003	1551239	ENSSSCT00000001391	ENSSSCG00000001276	protein_coding	LOC100155349	Uncharacterized protein [Source:UniProtKB/TrEMBL;Acc:F1RYB7]	ENSG00000168787	OR12D2		0.1135	0.4098	ENSMUSG00000049618	0.1343	0.716
7	85	24995765	26547003	1551239	ENSSSCT00000001392	ENSSSCG00000001277	protein_coding	LOC100158167	Uncharacterized protein [Source:UniProtKB/TrEMBL;Acc:F1RYB6]	0			0	0	0	0	0
7	85	24995765	26547003	1551239	ENSSSCT00000001393	ENSSSCG00000001278	protein_coding	LOC100156546	Uncharacterized protein [Source:UniProtKB/TrEMBL;Acc:F1RYB5]	OR12D2	OR12D2		0.0874	0.384	ENSMUSG00000029184	0.1118	0.8711
7	85	24995765	26547003	1551239	ENSSSCT00000001394	ENSSSCG00000001279	protein_coding	LOC100152920	Uncharacterized protein [Source:UniProtKB/TrEMBL;Acc:F1RYB4]	0			0	0	ENSMUSG00000090675	0.1174	0.7642
7	85	24995765	26547003	1551239	ENSSSCT00000001395	ENSSSCG00000001280	protein_coding	0	Uncharacterized protein [Source:UniProtKB/TrEMBL;Acc:F1RXN6]	ENSG00000243729			0.0944	0.3893	0	0	0
7	85	24995765	26547003	1551239	ENSSSCT00000001396	ENSSSCG00000001281	protein_coding	LOC100158133	Uncharacterized protein [Source:UniProtKB/TrEMBL;Acc:F1RXN5]	ENSG00000168787	OR12D2		0.1032	0.361	ENSMUSG00000049618	0.1308	0.6177
7	85	24995765	26547003	1551239	ENSSSCT00000001397	ENSSSCG00000001282	protein_coding	LOC100157343	Uncharacterized protein [Source:UniProtKB/TrEMBL;Acc:F1RXN4]	0			0	0	0	0	0
7	85	24995765	26547003	1551239	ENSSSCT00000001398	ENSSSCG00000001283	protein_coding	LOC100156948	Uncharacterized protein [Source:UniProtKB/TrEMBL;Acc:F1RXN3]	ENSG00000112462	OR12D3		0.084	0.3901	ENSMUSG00000029184	0.1076	0.8549
7	86	28108587	28164460	55874	ENSSSCT00000001595	ENSSSCG00000001441	protein_coding	LOC100155579	Uncharacterized protein [Source:UniProtKB/TrEMBL;Acc:F1RQ59]	0			0	0	ENSMUSG00000058435	0.4057	1.1394
7	88	64306690	64335704	29015	ENSSSCT00000002130	ENSSSCG00000001902	protein_coding	LOC100158155	Uncharacterized protein [Source:UniProtKB/TrEMBL;Acc:F1SIE8]	ENSG00000140465	CYP1A1		0.1034	0.556	ENSMUSG00000032315	0.1239	0.8036
7	88	64306690	64335704	29015	ENSSSCT00000002131	ENSSSCG00000001902	protein_coding	LOC100158155	Uncharacterized protein [Source:UniProtKB/TrEMBL;Acc:F1SIE8]	ENSG00000140465	CYP1A1		0.1034	0.556	ENSMUSG00000032315	0.1239	0.8036
7	88	64306690	64335704	29015	ENSSSCT00000002132	ENSSSCG00000001903	protein_coding	EDC3	enhancer of mRNA decapping 3 homolog (S. cerevisiae) [Source:HGNC Symbol;Acc:26114]	ENSG00000179151	EDC3		0.0132	0.3129	ENSMUSG00000038957	0.0217	0.5236
7	89	83234631	83268149	33519	ENSSSCT00000002314	ENSSSCG00000002070	protein_coding	0	Uncharacterized protein [Source:UniProtKB/TrEMBL;Acc:F1S976]	0			0	0	ENSMUSG00000076828	0.2365	0.5346
7	89	83234631	83268149	33519	ENSSSCT00000002315	ENSSSCG00000002071	protein_coding	0	Uncharacterized protein [Source:UniProtKB/TrEMBL;Acc:F1S975]	0			0	0	0	0	0
7	89	83234631	83268149	33519	ENSSSCT00000002316	ENSSSCG00000002072	protein_coding	0	Uncharacterized protein [Source:UniProtKB/TrEMBL;Acc:F1S974]	0			0	0	ENSMUSG00000076805	0.4068	0.6364
7	90	83407398	83732713	325316	ENSSSCT00000002319	ENSSSCG00000002075	protein_coding	0	Uncharacterized protein [Source:UniProtKB/TrEMBL;Acc:F1S6U0]	0			0	0	0	0	0
7	90	83407398	83732713	325316	ENSSSCT00000002322	ENSSSCG00000002078	protein_coding	0	Uncharacterized protein [Source:UniProtKB/TrEMBL;Acc:F1S6X2]	0			0	0	0	0	0
7	90	83407398	83732713	325316	ENSSSCT00000002323	ENSSSCG00000002079	protein_coding	0	Uncharacterized protein [Source:UniProtKB/TrEMBL;Acc:F1S6W4]	0			0	0	ENSMUSG00000076797	0.2979	0.7229
7	90	83407398	83732713	325316	ENSSSCT00000002324	ENSSSCG00000002080	protein_coding	0	Uncharacterized protein [Source:UniProtKB/TrEMBL;Acc:F1S6W3]	0			0	0	ENSMUSG00000076824	0.1604	0.5204
7	90	83407398	83732713	325316	ENSSSCT00000002325	ENSSSCG00000002081	protein_coding	LOC100523619	Uncharacterized protein [Source:UniProtKB/TrEMBL;Acc:F1S6W1]	0			0	0	ENSMUSG00000076785	0.3407	0.8542
7	90	83407398	83732713	325316	ENSSSCT00000002326	ENSSSCG00000002081	protein_coding	LOC100523619	Uncharacterized protein [Source:UniProtKB/TrEMBL;Acc:F1S6W1]	0			0	0	ENSMUSG00000076785	0.3407	0.8542
7	90	83407398	83732713	325316	ENSSSCT00000002327	ENSSSCG00000002082	protein_coding	0	Uncharacterized protein [Source:UniProtKB/TrEMBL;Acc:F1S6W0]	0			0	0	0	0	0
7	90	83407398	83732713	325316	ENSSSCT00000002328	ENSSSCG00000002083	protein_coding	0	Uncharacterized protein [Source:UniProtKB/TrEMBL;Acc:F1S6T9]	0			0	0	0	0	0
7	90	83407398	83732713	325316	ENSSSCT00000002329	ENSSSCG00000002083	protein_coding	0	Uncharacterized protein [Source:UniProtKB/TrEMBL;Acc:F1S6T9]	0			0	0	0	0	0
7	90	83407398	83732713	325316	ENSSSCT00000002330	ENSSSCG00000002083	protein_coding	0	Uncharacterized protein [Source:UniProtKB/TrEMBL;Acc:F1S6T9]	0			0	0	0	0	0
7	90	83407398	83732713	325316	ENSSSCT00000002331	ENSSSCG00000002084	protein_coding	0	Uncharacterized protein [Source:UniProtKB/TrEMBL;Acc:F1S6V6]	0			0	0	0	0	0
7	90	83407398	83732713	325316	ENSSSCT00000002332	ENSSSCG00000002085	protein_coding	0	Uncharacterized protein [Source:UniProtKB/TrEMBL;Acc:F1S6V5]	0			0	0	0	0	0
7	90	83407398	83732713	325316	ENSSSCT00000002333	ENSSSCG00000002086	protein_coding	LOC100625105	Uncharacterized protein [Source:UniProtKB/TrEMBL;Acc:F1S6U5]	0			0	0	0	0	0
7	90	83407398	83732713	325316	ENSSSCT00000002334	ENSSSCG00000002087	protein_coding	LOC100625492	Uncharacterized protein [Source:UniProtKB/TrEMBL;Acc:F1S6U4]	0			0	0	ENSMUSG00000076797	0.2933	0.7059
7	90	83407398	83732713	325316	ENSSSCT00000002335	ENSSSCG00000002088	protein_coding	0	Uncharacterized protein [Source:UniProtKB/TrEMBL;Acc:F1S6U3]	0			0	0	ENSMUSG00000076824	0.1954	0.5422
7	90	83407398	83732713	325316	ENSSSCT00000002336	ENSSSCG00000002089	protein_coding	0	Uncharacterized protein [Source:UniProtKB/TrEMBL;Acc:F1S6U2]	0			0	0	ENSMUSG00000076797	0.2986	0.9466
7	90	83407398	83732713	325316	ENSSSCT00000002337	ENSSSCG00000002090	protein_coding	0	Uncharacterized protein [Source:UniProtKB/TrEMBL;Acc:F1S6U1]	0			0	0	0	0	0
7	90	83407398	83732713	325316	ENSSSCT00000002338	ENSSSCG00000002091	protein_coding	LOC100621917	Uncharacterized protein [Source:UniProtKB/TrEMBL;Acc:F1S6T8]	0			0	0	ENSMUSG00000076828	0.2462	0.6335
7	90	83407398	83732713	325316	ENSSSCT00000002339	ENSSSCG00000002091	protein_coding	LOC100621917	Uncharacterized protein [Source:UniProtKB/TrEMBL;Acc:F1S6T8]	0			0	0	ENSMUSG00000076828	0.2462	0.6335
7	90	83407398	83732713	325316	ENSSSCT00000002341	ENSSSCG00000002092	protein_coding	0	Uncharacterized protein [Source:UniProtKB/TrEMBL;Acc:F1S6T7]	0			0	0	ENSMUSG00000076855	0.3489	0.5559
7	91	83795797	83808371	12575	ENSSSCT00000002346	ENSSSCG00000002097	protein_coding	0	Uncharacterized protein [Source:UniProtKB/TrEMBL;Acc:F1S6S4]	0			0	0	0	0	0
7	93	88703101	88781612	78512	ENSSSCT00000002504	ENSSSCG00000002249	protein_coding	0	Uncharacterized protein [Source:UniProtKB/TrEMBL;Acc:F1SCK1]	ENSG00000198838	RYR3		0.0167	0.3659	ENSMUSG00000057378	0.0198	0.5897
7	93	88703101	88781612	78512	ENSSSCT00000002505	ENSSSCG00000002249	protein_coding	0	Uncharacterized protein [Source:UniProtKB/TrEMBL;Acc:F1SCK1]	ENSG00000198838	RYR3		0.0167	0.3659	ENSMUSG00000057378	0.0198	0.5897
7	94	124164972	124195838	30867	ENSSSCT00000019926	ENSSSCG00000018331	miRNA	0	0	0			0	0	0	0	0
7	94	124164972	124195838	30867	ENSSSCT00000002751	ENSSSCG00000002477	protein_coding	0	Uncharacterized protein [Source:UniProtKB/TrEMBL;Acc:F1SCE8]	0			0	0	0	0	0
7	94	124164972	124195838	30867	ENSSSCT00000002752	ENSSSCG00000002477	protein_coding	0	Uncharacterized protein [Source:UniProtKB/TrEMBL;Acc:F1SCE8]	0			0	0	0	0	0
7	95	125100477	125147945	47469	ENSSSCT00000002771	ENSSSCG00000002493	protein_coding	0	Uncharacterized protein [Source:UniProtKB/TrEMBL;Acc:F1SAR8]	ENSG00000165959	CLMN		0.164	0.5732	ENSMUSG00000021097	0.1992	0.969
8	97	8456289	8480855	24567	ENSSSCT00000009567	ENSSSCG00000008744	pseudogene	LOC100512726	0	0			0	0	0	0	0
8	97	8456289	8480855	24567	ENSSSCT00000009568	ENSSSCG00000008745	protein_coding	PROM1	prominin 1 [Source:HGNC Symbol;Acc:9454]	ENSG00000007062	PROM1	var.8001385	0.3796	0.5391	ENSMUSG00000029086	0.4255	1.036
8	100	35580750	36119848	539099	ENSSSCT00000009681	ENSSSCG00000008842	protein_coding	KIT	mast/stem cell growth factor receptor precursor [Source:RefSeq peptide;Acc:NP_001037990]	ENSG00000157404	LOC652799		0.0601	0.5163	ENSMUSG00000005672	0.1047	0.7155
8	100	35580750	36119848	539099	ENSSSCT00000009680	ENSSSCG00000008842	protein_coding	KIT	mast/stem cell growth factor receptor precursor [Source:RefSeq peptide;Acc:NP_001037990]	ENSG00000157404	LOC652799		0.0601	0.5163	ENSMUSG00000005672	0.1047	0.7155
8	100	35580750	36119848	539099	ENSSSCT00000009679	ENSSSCG00000008842	protein_coding	KIT	mast/stem cell growth factor receptor precursor [Source:RefSeq peptide;Acc:NP_001037990]	ENSG00000157404	LOC652799		0.0601	0.5163	ENSMUSG00000005672	0.1047	0.7155
8	100	35580750	36119848	539099	ENSSSCT00000022092	ENSSSCG00000020497	snRNA	0	U6 spliceosomal RNA [Source:RFAM;Acc:RF00026]	0			0	0	0	0	0
8	101	56908182	57024800	116619	ENSSSCT00000009782	ENSSSCG00000008934	protein_coding	UGT2B31	Uncharacterized protein [Source:UniProtKB/TrEMBL;Acc:F1RUR9]	ENSG00000197888	UGT2B17	var.820345，var.810604，var.810603，var.9000425，var.9000424，var.1000131，var.1000130，var.8300021，var.9300041，var.9300042，var.2000042，var.9200132，var.1100076，var.1200055，var.9100229，var.9100228，var.8001487，var.8001488	0.1885	0.5935	ENSMUSG00000035836	0.2144	0.9065
8	101	56908182	57024800	116619	ENSSSCT00000009783	ENSSSCG00000008935	protein_coding	LOC100514353	Uncharacterized protein [Source:UniProtKB/TrEMBL;Acc:F1RUQ4]	ENSG00000197888	UGT2B17	var.820345，var.810604，var.810603，var.9000425，var.9000424，var.1000131，var.1000130，var.8300021，var.9300041，var.9300042，var.2000042，var.9200132，var.1100076，var.1200055，var.9100229，var.9100228，var.8001487，var.8001488	0.1568	0.5664	ENSMUSG00000035836	0.2046	0.9067
8	101	56908182	57024800	116619	ENSSSCT00000009784	ENSSSCG00000008935	protein_coding	LOC100514353	Uncharacterized protein [Source:UniProtKB/TrEMBL;Acc:F1RUQ4]	ENSG00000197888	UGT2B17	var.820345，var.810604，var.810603，var.9000425，var.9000424，var.1000131，var.1000130，var.8300021，var.9300041，var.9300042，var.2000042，var.9200132，var.1100076，var.1200055，var.9100229，var.9100228，var.8001487，var.8001488	0.1568	0.5664	ENSMUSG00000035836	0.2046	0.9067
8	101	56908182	57024800	116619	ENSSSCT00000009785	ENSSSCG00000008935	protein_coding	LOC100514353	Uncharacterized protein [Source:UniProtKB/TrEMBL;Acc:F1RUQ4]	ENSG00000197888	UGT2B17	var.820345，var.810604，var.810603，var.9000425，var.9000424，var.1000131，var.1000130，var.8300021，var.9300041，var.9300042，var.2000042，var.9200132，var.1100076，var.1200055，var.9100229，var.9100228，var.8001487，var.8001488	0.1568	0.5664	ENSMUSG00000035836	0.2046	0.9067
8	101	56908182	57024800	116619	ENSSSCT00000009786	ENSSSCG00000008935	protein_coding	LOC100514353	Uncharacterized protein [Source:UniProtKB/TrEMBL;Acc:F1RUQ4]	ENSG00000197888	UGT2B17	var.820345，var.810604，var.810603，var.9000425，var.9000424，var.1000131，var.1000130，var.8300021，var.9300041，var.9300042，var.2000042，var.9200132，var.1100076，var.1200055，var.9100229，var.9100228，var.8001487，var.8001488	0.1568	0.5664	ENSMUSG00000035836	0.2046	0.9067
8	101	56908182	57024800	116619	ENSSSCT00000009787	ENSSSCG00000008935	protein_coding	LOC100514353	Uncharacterized protein [Source:UniProtKB/TrEMBL;Acc:F1RUQ4]	ENSG00000197888	UGT2B17	var.820345，var.810604，var.810603，var.9000425，var.9000424，var.1000131，var.1000130，var.8300021，var.9300041，var.9300042，var.2000042，var.9200132，var.1100076，var.1200055，var.9100229，var.9100228，var.8001487，var.8001488	0.1568	0.5664	ENSMUSG00000035836	0.2046	0.9067
8	102	57027140	57039732	12593	ENSSSCT00000009783	ENSSSCG00000008935	protein_coding	LOC100514353	Uncharacterized protein [Source:UniProtKB/TrEMBL;Acc:F1RUQ4]	ENSG00000197888	UGT2B17	var.820345，var.810604，var.810603，var.9000425，var.9000424，var.1000131，var.1000130，var.8300021，var.9300041，var.9300042，var.2000042，var.9200132，var.1100076，var.1200055，var.9100229，var.9100228，var.8001487，var.8001488	0.1568	0.5664	ENSMUSG00000035836	0.2046	0.9067
8	102	57027140	57039732	12593	ENSSSCT00000009784	ENSSSCG00000008935	protein_coding	LOC100514353	Uncharacterized protein [Source:UniProtKB/TrEMBL;Acc:F1RUQ4]	ENSG00000197888	UGT2B17	var.820345，var.810604，var.810603，var.9000425，var.9000424，var.1000131，var.1000130，var.8300021，var.9300041，var.9300042，var.2000042，var.9200132，var.1100076，var.1200055，var.9100229，var.9100228，var.8001487，var.8001488	0.1568	0.5664	ENSMUSG00000035836	0.2046	0.9067
8	102	57027140	57039732	12593	ENSSSCT00000009785	ENSSSCG00000008935	protein_coding	LOC100514353	Uncharacterized protein [Source:UniProtKB/TrEMBL;Acc:F1RUQ4]	ENSG00000197888	UGT2B17	var.820345，var.810604，var.810603，var.9000425，var.9000424，var.1000131，var.1000130，var.8300021，var.9300041，var.9300042，var.2000042，var.9200132，var.1100076，var.1200055，var.9100229，var.9100228，var.8001487，var.8001488	0.1568	0.5664	ENSMUSG00000035836	0.2046	0.9067
8	102	57027140	57039732	12593	ENSSSCT00000009786	ENSSSCG00000008935	protein_coding	LOC100514353	Uncharacterized protein [Source:UniProtKB/TrEMBL;Acc:F1RUQ4]	ENSG00000197888	UGT2B17	var.820345，var.810604，var.810603，var.9000425，var.9000424，var.1000131，var.1000130，var.8300021，var.9300041，var.9300042，var.2000042，var.9200132，var.1100076，var.1200055，var.9100229，var.9100228，var.8001487，var.8001488	0.1568	0.5664	ENSMUSG00000035836	0.2046	0.9067
8	102	57027140	57039732	12593	ENSSSCT00000009787	ENSSSCG00000008935	protein_coding	LOC100514353	Uncharacterized protein [Source:UniProtKB/TrEMBL;Acc:F1RUQ4]	ENSG00000197888	UGT2B17	var.820345，var.810604，var.810603，var.9000425，var.9000424，var.1000131，var.1000130，var.8300021，var.9300041，var.9300042，var.2000042，var.9200132，var.1100076，var.1200055，var.9100229，var.9100228，var.8001487，var.8001488	0.1568	0.5664	ENSMUSG00000035836	0.2046	0.9067
8	103	57083437	57157343	73907	ENSSSCT00000009783	ENSSSCG00000008935	protein_coding	LOC100514353	Uncharacterized protein [Source:UniProtKB/TrEMBL;Acc:F1RUQ4]	ENSG00000197888	UGT2B17	var.820345，var.810604，var.810603，var.9000425，var.9000424，var.1000131，var.1000130，var.8300021，var.9300041，var.9300042，var.2000042，var.9200132，var.1100076，var.1200055，var.9100229，var.9100228，var.8001487，var.8001488	0.1568	0.5664	ENSMUSG00000035836	0.2046	0.9067
8	103	57083437	57157343	73907	ENSSSCT00000009784	ENSSSCG00000008935	protein_coding	LOC100514353	Uncharacterized protein [Source:UniProtKB/TrEMBL;Acc:F1RUQ4]	ENSG00000197888	UGT2B17	var.820345，var.810604，var.810603，var.9000425，var.9000424，var.1000131，var.1000130，var.8300021，var.9300041，var.9300042，var.2000042，var.9200132，var.1100076，var.1200055，var.9100229，var.9100228，var.8001487，var.8001488	0.1568	0.5664	ENSMUSG00000035836	0.2046	0.9067
8	103	57083437	57157343	73907	ENSSSCT00000009785	ENSSSCG00000008935	protein_coding	LOC100514353	Uncharacterized protein [Source:UniProtKB/TrEMBL;Acc:F1RUQ4]	ENSG00000197888	UGT2B17	var.820345，var.810604，var.810603，var.9000425，var.9000424，var.1000131，var.1000130，var.8300021，var.9300041，var.9300042，var.2000042，var.9200132，var.1100076，var.1200055，var.9100229，var.9100228，var.8001487，var.8001488	0.1568	0.5664	ENSMUSG00000035836	0.2046	0.9067
8	103	57083437	57157343	73907	ENSSSCT00000009786	ENSSSCG00000008935	protein_coding	LOC100514353	Uncharacterized protein [Source:UniProtKB/TrEMBL;Acc:F1RUQ4]	ENSG00000197888	UGT2B17	var.820345，var.810604，var.810603，var.9000425，var.9000424，var.1000131，var.1000130，var.8300021，var.9300041，var.9300042，var.2000042，var.9200132，var.1100076，var.1200055，var.9100229，var.9100228，var.8001487，var.8001488	0.1568	0.5664	ENSMUSG00000035836	0.2046	0.9067
8	103	57083437	57157343	73907	ENSSSCT00000009787	ENSSSCG00000008935	protein_coding	LOC100514353	Uncharacterized protein [Source:UniProtKB/TrEMBL;Acc:F1RUQ4]	ENSG00000197888	UGT2B17	var.820345，var.810604，var.810603，var.9000425，var.9000424，var.1000131，var.1000130，var.8300021，var.9300041，var.9300042，var.2000042，var.9200132，var.1100076，var.1200055，var.9100229，var.9100228，var.8001487，var.8001488	0.1568	0.5664	ENSMUSG00000035836	0.2046	0.9067
8	105	62873262	62885667	12406	ENSSSCT00000009847	ENSSSCG00000008990	protein_coding	0	mitochondrial ribosomal protein L1 [Source:HGNC Symbol;Acc:14275]	ENSG00000169288	MRPL1		0.0785	0.3395	ENSMUSG00000029486	0.1099	0.6736
8	107	101270324	101362868	92545	ENSSSCT00000010038	ENSSSCG00000009166	protein_coding	LOC100524511	mannosidase, beta A, lysosomal [Source:HGNC Symbol;Acc:6831]	ENSG00000109323	MANBA	var.820353，var.810619，var.8001531	0.1185	0.3925	ENSMUSG00000028164	0.1617	0.9309
8	108	112352872	112512039	159168	ENSSSCT00000010087	ENSSSCG00000009213	protein_coding	LOC100519673	ATP-binding cassette sub-family G member 2 [Source:RefSeq peptide;Acc:NP_999175]	ENSG00000118777	Abcg2	var.8001510	0.1118	0.523	ENSMUSG00000029802	0.1372	0.8744
8	108	112352872	112512039	159168	ENSSSCT00000010088	ENSSSCG00000009213	protein_coding	LOC100519673	ATP-binding cassette sub-family G member 2 [Source:RefSeq peptide;Acc:NP_999175]	ENSG00000118777	Abcg2	var.8001510	0.1118	0.523	ENSMUSG00000029802	0.1372	0.8744
8	108	112352872	112512039	159168	ENSSSCT00000010089	ENSSSCG00000009214	protein_coding	0	Uncharacterized protein [Source:UniProtKB/TrEMBL;Acc:F1RW51]	ENSG00000118777	Abcg2	var.8001510	0.1551	0.5934	ENSMUSG00000029802	0.182	1.1407
8	108	112352872	112512039	159168	ENSSSCT00000010090	ENSSSCG00000009215	protein_coding	0	Uncharacterized protein [Source:UniProtKB/TrEMBL;Acc:F1RW50]	ENSG00000118777	Abcg2	var.8001510	0.0806	0.4945	ENSMUSG00000029802	0.1069	0.8082
8	108	112352872	112512039	159168	ENSSSCT00000010091	ENSSSCG00000009216	protein_coding	SPP1	Osteopontin [Source:UniProtKB/Swiss-Prot;Acc:P14287]	ENSG00000118785	SPP1		0.183	0.5116	ENSMUSG00000029304	0.291	0.9842
9	110	2376091	2476635	100545	ENSSSCT00000015968	ENSSSCG00000014618	protein_coding	GVIN1	Uncharacterized protein [Source:UniProtKB/TrEMBL;Acc:F1RMQ6]	0			0	0	ENSMUSG00000073902	0.27	0.6445
9	110	2376091	2476635	100545	ENSSSCT00000015969	ENSSSCG00000014619	protein_coding	0	Uncharacterized protein [Source:UniProtKB/TrEMBL;Acc:F1RMQ5]	0			0	0	ENSMUSG00000091928	0.2762	0.9082
9	111	3097241	3123441	26201	ENSSSCT00000016008	ENSSSCG00000014657	protein_coding	LOC100523079	Uncharacterized protein [Source:UniProtKB/TrEMBL;Acc:F1RLX0]	0			0	0	ENSMUSG00000073920	0.1281	0.837
9	112	3650580	3701220	50641	ENSSSCT00000016051	ENSSSCG00000014700	pseudogene	0	0	0			0	0	0	0	0
9	112	3650580	3701220	50641	ENSSSCT00000016052	ENSSSCG00000014701	pseudogene	LOC100624701	0	0			0	0	0	0	0
9	112	3650580	3701220	50641	ENSSSCT00000016053	ENSSSCG00000014702	protein_coding	LOC100514244	Uncharacterized protein [Source:UniProtKB/TrEMBL;Acc:F1RIM7]	ENSG00000184321	OR51J1		0.3037	0.7413	0	0	0
9	112	3650580	3701220	50641	ENSSSCT00000016054	ENSSSCG00000014703	protein_coding	LOC100514417	Uncharacterized protein [Source:UniProtKB/TrEMBL;Acc:F1RIM6]	0			0	0	ENSMUSG00000078624	0.1237	0.9192
9	113	4162443	4179344	16902	ENSSSCT00000016088	ENSSSCG00000014737	protein_coding	0	Uncharacterized protein [Source:UniProtKB/TrEMBL;Acc:F1RIG6]	0			0	0	ENSMUSG00000050281	0.1166	1.2048
9	113	4162443	4179344	16902	ENSSSCT00000016089	ENSSSCG00000014738	protein_coding	LOC100512729	Uncharacterized protein [Source:UniProtKB/TrEMBL;Acc:F1RIG5]	0			0	0	ENSMUSG00000042402	0.1383	1.1262
9	114	4930723	4954272	23550	ENSSSCT00000016124	ENSSSCG00000014773	protein_coding	LOC100518266	Uncharacterized protein [Source:UniProtKB/TrEMBL;Acc:F1RHP5]	0			0	0	ENSMUSG00000073972	0.1259	0.9017
9	119	49339379	49558073	218695	ENSSSCT00000016522	ENSSSCG00000015156	protein_coding	LOC100511524	Uncharacterized protein [Source:UniProtKB/TrEMBL;Acc:F1S9M9]	0			0	0	0	0	0
9	119	49339379	49558073	218695	ENSSSCT00000016523	ENSSSCG00000015157	protein_coding	LOC100515226	Uncharacterized protein [Source:UniProtKB/TrEMBL;Acc:F1S9M8]	0			0	0	0	0	0
9	119	49339379	49558073	218695	ENSSSCT00000016524	ENSSSCG00000015158	protein_coding	LOC100512064	Uncharacterized protein [Source:UniProtKB/TrEMBL;Acc:F1S9M7]	0			0	0	0	0	0
9	119	49339379	49558073	218695	ENSSSCT00000016525	ENSSSCG00000015159	protein_coding	LOC100515746	Uncharacterized protein [Source:UniProtKB/TrEMBL;Acc:F1S9M6]	ENSG00000196248	OR10S1		0.1157	0.4548	ENSMUSG00000049010	0.1012	0.8571
9	119	49339379	49558073	218695	ENSSSCT00000016526	ENSSSCG00000015160	protein_coding	LOC100518086	Uncharacterized protein [Source:UniProtKB/TrEMBL;Acc:F1S9M2]	0			0	0	0	0	0
9	119	49339379	49558073	218695	ENSSSCT00000016527	ENSSSCG00000015161	protein_coding	LOC100514122	Uncharacterized protein [Source:UniProtKB/TrEMBL;Acc:F1S9M4]	0			0	0	0	0	0
9	119	49339379	49558073	218695	ENSSSCT00000016528	ENSSSCG00000015162	protein_coding	0	Uncharacterized protein [Source:UniProtKB/TrEMBL;Acc:F1S9M3]	ENSG00000196248	OR10S1		0.1077	0.4637	ENSMUSG00000049010	0.1004	0.839
9	119	49339379	49558073	218695	ENSSSCT00000016529	ENSSSCG00000015163	protein_coding	LOC100518086	Uncharacterized protein [Source:UniProtKB/TrEMBL;Acc:F1S9M2]	0			0	0	0	0	0
9	119	49339379	49558073	218695	ENSSSCT00000016530	ENSSSCG00000015164	protein_coding	0	Uncharacterized protein [Source:UniProtKB/TrEMBL;Acc:F1S9M1]	0			0	0	0	0	0
9	119	49339379	49558073	218695	ENSSSCT00000016531	ENSSSCG00000015165	protein_coding	LOC100518443	Uncharacterized protein [Source:UniProtKB/TrEMBL;Acc:F1S9M0]	0			0	0	0	0	0
9	119	49339379	49558073	218695	ENSSSCT00000016532	ENSSSCG00000015166	protein_coding	LOC100515565	Uncharacterized protein [Source:UniProtKB/TrEMBL;Acc:F1S9L9]	ENSG00000196248	OR10S1		0.1118	0.4626	ENSMUSG00000049010	0.1044	0.8474
9	122	95218541	95229001	10461	ENSSSCT00000016784	ENSSSCG00000015409	protein_coding	MAGI2	membrane associated guanylate kinase, WW and PDZ domain containing 2 [Source:HGNC Symbol;Acc:18957]	ENSG00000187391	MAGI2	var.8002597	0.0155	0.2828	ENSMUSG00000040003	0.017	0.3951
10	131	19172636	20102167	929532	ENSSSCT00000011913	ENSSSCG00000010889	protein_coding	LOC100518801	Uncharacterized protein [Source:UniProtKB/TrEMBL;Acc:F1S647]	ENSG00000115138	POMC		0.2095	1.5301	ENSMUSG00000020660	0.1702	2.9941
10	131	19172636	20102167	929532	ENSSSCT00000011914	ENSSSCG00000010890	protein_coding	LOC100626378	Uncharacterized protein [Source:UniProtKB/TrEMBL;Acc:F1S646]	ENSG00000115138	POMC		0.2009	1.4444	ENSMUSG00000020660	0.1662	1.792
10	131	19172636	20102167	929532	ENSSSCT00000011915	ENSSSCG00000010891	retrotransposed	0	0	0			0	0	0	0	0
10	132	32234520	32254555	20036	ENSSSCT00000012044	ENSSSCG00000011002	protein_coding	LOC100512303	transmembrane protein 215 [Source:HGNC Symbol;Acc:33816]	ENSG00000188133	TMEM215		0.0306	0.4166	ENSMUSG00000046593	0.0398	0.6298
10	133	37775802	37833122	57321	ENSSSCT00000012054	ENSSSCG00000011012	protein_coding	LOC100516148	MOB kinase activator 3B [Source:HGNC Symbol;Acc:23825]	ENSG00000120162	MOBKL2B		0.002	0.4436	ENSMUSG00000073910	0.0059	0.7341
10	134	52648949	52664717	15769	ENSSSCT00000012139	ENSSSCG00000011092	protein_coding	0	chromosome 10 open reading frame 112 [Source:HGNC Symbol;Acc:24331]	ENSG00000204740	C10orf112		0.1078	0.5066	0	0	0
10	135	52674417	52689140	14724	ENSSSCT00000012139	ENSSSCG00000011092	protein_coding	0	chromosome 10 open reading frame 112 [Source:HGNC Symbol;Acc:24331]	ENSG00000204740	C10orf112		0.1078	0.5066	0	0	0
10	138	66241850	66735357	493508	ENSSSCT00000012238	ENSSSCG00000011175	protein_coding	0	Uncharacterized protein [Source:UniProtKB/TrEMBL;Acc:F1RX27]	0			0	0	ENSMUSG00000050526	0.4348	0.9876
10	138	66241850	66735357	493508	ENSSSCT00000012239	ENSSSCG00000011176	protein_coding	0	Uncharacterized protein [Source:UniProtKB/TrEMBL;Acc:F1RX26]	ENSG00000143502	Susd4	var.810172，var.8000394	0.1537	0.4849	ENSMUSG00000038576	0.1502	0.65
10	138	66241850	66735357	493508	ENSSSCT00000012240	ENSSSCG00000011177	pseudogene	0	0	0			0	0	0	0	0
11	139	4161234	4222122	60889	ENSSSCT00000010196	ENSSSCG00000012071	protein_coding	LNX2	ligand of numb-protein X 2 [Source:HGNC Symbol;Acc:20421]	ENSG00000139517	LNX2		0.0683	0.8417	ENSMUSG00000016520	0.0597	1.2357
11	139	4161234	4222122	60889	ENSSSCT00000020489	ENSSSCG00000018894	snRNA	0	U6 spliceosomal RNA [Source:RFAM;Acc:RF00026]	0			0	0	0	0	0
11	146	64704981	65480036	775056	ENSSSCT00000010413	ENSSSCG00000009496	protein_coding	0	Uncharacterized protein [Source:UniProtKB/TrEMBL;Acc:F1RP56]	ENSG00000125257	abcc4	var.8004505	0.1841	0.5204	ENSMUSG00000032849	0.192	0.9656
11	146	64704981	65480036	775056	ENSSSCT00000010414	ENSSSCG00000009497	protein_coding	LOC100518860	Uncharacterized protein [Source:UniProtKB/TrEMBL;Acc:F1RP55]	ENSG00000125257	abcc4	var.8004505	0.1769	0.455	ENSMUSG00000032849	0.1911	0.8765
11	146	64704981	65480036	775056	ENSSSCT00000010415	ENSSSCG00000009498	protein_coding	0	Uncharacterized protein [Source:UniProtKB/TrEMBL;Acc:F1RP54]	ENSG00000125257	abcc4	var.8004505	0.1614	0.4837	ENSMUSG00000032849	0.1774	0.9143
11	148	68060091	68111590	51500	ENSSSCT00000010426	ENSSSCG00000009509	protein_coding	IPO5	0	ENSG00000065150	IPO5		0.0036	0.3655	ENSMUSG00000030662	0.0085	0.5795
11	148	68060091	68111590	51500	ENSSSCT00000010427	ENSSSCG00000009510	protein_coding	0	Uncharacterized protein [Source:UniProtKB/TrEMBL;Acc:F1RP43]	ENSG00000065150	IPO5		0.0036	0.3923	ENSMUSG00000030662	0.0214	0.5506
12	151	4535587	4545898	10312	ENSSSCT00000018749	ENSSSCG00000017223	protein_coding	0	Usher syndrome 1G (autosomal recessive) [Source:HGNC Symbol;Acc:16356]	ENSG00000182040	USH1G		0.0183	0.7345	ENSMUSG00000045288	0.0194	0.8884
12	151	4535587	4545898	10312	ENSSSCT00000018750	ENSSSCG00000017224	protein_coding	ATP5H	Uncharacterized protein [Source:UniProtKB/TrEMBL;Acc:F1RVV0]	ENSG00000167863	atp5h		0.0675	0.2902	ENSMUSG00000034566	0.1174	0.6345
12	152	5756696	5772001	15306	ENSSSCT00000018774	ENSSSCG00000017245	protein_coding	LOC100517117	CDC42 effector protein (Rho GTPase binding) 4 [Source:HGNC Symbol;Acc:17147]	ENSG00000179604	Cdc42ep4		0.0563	0.9688	ENSMUSG00000041598	0.1143	1.2313
12	153	5968605	5978605	10001	ENSSSCT00000018779	ENSSSCG00000017250	protein_coding	LOC100518214	solute carrier family 39 (metal ion transporter), member 11 [Source:HGNC Symbol;Acc:14463]	ENSG00000133195	Slc39a11	var.821264，var.812255，var.8005320，var.8005319	0.0361	0.3585	ENSMUSG00000041654	0.0566	0.6363
12	154	10467959	10492870	24912	ENSSSCT00000018795	ENSSSCG00000017266	protein_coding	0	centrosomal protein 112kDa [Source:HGNC Symbol;Acc:28514]	ENSG00000154240	Ccdc46	var.812250，var.8005305，var.8005304，var.8005303	0.0381	0.1921	ENSMUSG00000020728	0.0592	0.5488
12	155	24416808	24491248	74441	ENSSSCT00000019130	ENSSSCG00000017574	protein_coding	0	Uncharacterized protein [Source:UniProtKB/TrEMBL;Acc:F1RT77]	ENSG00000187456	Rdm1		0.1541	0.4108	ENSMUSG00000010362	0.2142	1.1423
12	155	24416808	24491248	74441	ENSSSCT00000019133	ENSSSCG00000017576	protein_coding	0	Uncharacterized protein [Source:UniProtKB/TrEMBL;Acc:F1RT74]	0			0	0	0	0	0
12	155	24416808	24491248	74441	ENSSSCT00000019134	ENSSSCG00000017577	protein_coding	LOC100514982	Uncharacterized protein [Source:UniProtKB/TrEMBL;Acc:F1RT73]	0			0	0	0	0	0
12	156	31736613	31773883	37271	ENSSSCT00000019184	ENSSSCG00000017622	protein_coding	0	Uncharacterized protein [Source:UniProtKB/TrEMBL;Acc:F1RSB9]	ENSG00000180891	CUEDC1		0.0685	0.675	ENSMUSG00000018378	0.0834	1.0611
12	158	37338867	37346494	7628	ENSSSCT00000019267	ENSSSCG00000017701	pseudogene	0	0	0			0	0	0	0	0
12	159	46492669	46623588	130920	ENSSSCT00000019414	ENSSSCG00000017838	protein_coding	LOC100624795	Uncharacterized protein [Source:UniProtKB/TrEMBL;Acc:F1RHF8]	ENSG00000184166	OR1D2		0.0746	0.4331	ENSMUSG00000058275	0.0827	0.8178
12	159	46492669	46623588	130920	ENSSSCT00000019422	ENSSSCG00000017846	protein_coding	LOC100625664	Uncharacterized protein [Source:UniProtKB/TrEMBL;Acc:F1RLN2]	0			0	0	0	0	0
12	159	46492669	46623588	130920	ENSSSCT00000019421	ENSSSCG00000017845	protein_coding	LOC100517054	Uncharacterized protein [Source:UniProtKB/TrEMBL;Acc:F1RLN3]	0			0	0	0	0	0
12	159	46492669	46623588	130920	ENSSSCT00000019420	ENSSSCG00000017844	protein_coding	LOC100513947	Uncharacterized protein [Source:UniProtKB/TrEMBL;Acc:F1RLN4]	0			0	0	0	0	0
12	159	46492669	46623588	130920	ENSSSCT00000019419	ENSSSCG00000017843	protein_coding	0	Uncharacterized protein [Source:UniProtKB/TrEMBL;Acc:F1RLN5]	0			0	0	0	0	0
12	159	46492669	46623588	130920	ENSSSCT00000019418	ENSSSCG00000017842	protein_coding	LOC100516694	Uncharacterized protein [Source:UniProtKB/TrEMBL;Acc:F1RLN6]	0			0	0	0	0	0
12	159	46492669	46623588	130920	ENSSSCT00000019417	ENSSSCG00000017841	protein_coding	LOC100516511	Uncharacterized protein [Source:UniProtKB/TrEMBL;Acc:F1RLN7]	0			0	0	0	0	0
12	159	46492669	46623588	130920	ENSSSCT00000019416	ENSSSCG00000017840	pseudogene	0	0	0			0	0	0	0	0
12	159	46492669	46623588	130920	ENSSSCT00000019415	ENSSSCG00000017839	protein_coding	LOC100516152	Uncharacterized protein [Source:UniProtKB/TrEMBL;Acc:F1RLN8]	ENSG00000184166	OR1D2		0.0861	0.4377	ENSMUSG00000058275	0.0918	0.7822
12	161	50945396	51035243	89848	ENSSSCT00000019577	ENSSSCG00000017990	protein_coding	PIK3R6	Uncharacterized protein [Source:UniProtKB/TrEMBL;Acc:F1SSA3]	0			0	0	ENSMUSG00000046207	0.1213	0.9208
12	161	50945396	51035243	89848	ENSSSCT00000019578	ENSSSCG00000017991	protein_coding	PIK3R5	phosphoinositide 3-kinase regulatory subunit 5 [Source:RefSeq peptide;Acc:NP_999016]	ENSG00000141506	Pik3r5		0.0469	0.6145	ENSMUSG00000020901	0.0778	0.9474
12	162	51042349	51191870	149522	ENSSSCT00000019578	ENSSSCG00000017991	protein_coding	PIK3R5	phosphoinositide 3-kinase regulatory subunit 5 [Source:RefSeq peptide;Acc:NP_999016]	ENSG00000141506	Pik3r5		0.0469	0.6145	ENSMUSG00000020901	0.0778	0.9474
12	162	51042349	51191870	149522	ENSSSCT00000019579	ENSSSCG00000017991	protein_coding	PIK3R5	phosphoinositide 3-kinase regulatory subunit 5 [Source:RefSeq peptide;Acc:NP_999016]	ENSG00000141506	Pik3r5		0.0469	0.6145	ENSMUSG00000020901	0.0778	0.9474
12	166	55510888	55702050	191163	ENSSSCT00000022221	ENSSSCG00000020626	snRNA	0	U6atac minor spliceosomal RNA [Source:RFAM;Acc:RF00619]	0			0	0	0	0	0
13	172	143316530	143349324	32795	ENSSSCT00000013203	ENSSSCG00000012071	protein_coding	0	immunoglobulin superfamily, member 5 [Source:HGNC Symbol;Acc:5952]	ENSG00000183067	IGSF5		0.3404	0.6953	ENSMUSG00000000159	0.2352	0.8598
13	173	143351565	143374395	22831	ENSSSCT00000013203	ENSSSCG00000012071	protein_coding	0	immunoglobulin superfamily, member 5 [Source:HGNC Symbol;Acc:5952]	ENSG00000183067	IGSF5		0.3404	0.6953	ENSMUSG00000000159	0.2352	0.8598
14	175	1176449	1213974	37526	ENSSSCT00000010505	ENSSSCG00000009584	protein_coding	SEMA4D	sema domain, immunoglobulin domain (Ig), transmembrane domain (TM) and short cytoplasmic domain, (semaphorin) 4D [Source:HGNC Symbol;Acc:10732]	ENSG00000187764	SEMA4D	var.820749，var.811327，var.8003198	0.0758	0.7754	ENSMUSG00000021451	0.098	1.201
14	176	19522760	19545209	22450	ENSSSCT00000010644	ENSSSCG00000009708	protein_coding	LOC100152011	aminoadipate aminotransferase [Source:HGNC Symbol;Acc:17929]	ENSG00000109576	aadat		0.1548	0.5365	ENSMUSG00000057228	0.2184	0.9866
14	177	33439140	33456743	17604	ENSSSCT00000010788	ENSSSCG00000009842	protein_coding	CCDC60	coiled-coil domain containing 60 [Source:HGNC Symbol;Acc:28610]	ENSG00000183273	CCDC60		0.1132	0.4858	ENSMUSG00000043913	0.1543	1.5045
14	179	49900085	49912503	12419	ENSSSCT00000010999	ENSSSCG00000010041	protein_coding	LOC100152327	Ig lambda chain C region [Source:UniProtKB/Swiss-Prot;Acc:P01846]	ENSG00000211679	IGLV2-11		0.157	0.862	ENSMUSG00000075370	0.547	54.0787
14	179	49900085	49912503	12419	ENSSSCT00000011002	ENSSSCG00000010041	protein_coding	LOC100152327	Ig lambda chain C region [Source:UniProtKB/Swiss-Prot;Acc:P01846]	ENSG00000211679	IGLV2-11		0.157	0.862	ENSMUSG00000075370	0.547	54.0787
14	183	91033779	91131773	97995	ENSSSCT00000011338	ENSSSCG00000010356	protein_coding	0	Uncharacterized protein [Source:UniProtKB/TrEMBL;Acc:F1SEP1]	0			0	0	ENSMUSG00000041068	0.5478	2.2016
14	184	95046072	95133901	87830	ENSSSCT00000011390	ENSSSCG00000010406	protein_coding	0	Uncharacterized protein [Source:UniProtKB/TrEMBL;Acc:F1SDU5]	ENSG00000012779	ALOX5		0.0854	0.6523	ENSMUSG00000025701	0.0982	0.832
14	184	95046072	95133901	87830	ENSSSCT00000011391	ENSSSCG00000010407	protein_coding	LOC100157415	Uncharacterized protein [Source:UniProtKB/TrEMBL;Acc:F1SDU4]	0			0	0	ENSMUSG00000051046	0.2021	0.8276
14	186	115775637	115823333	47697	ENSSSCT00000011534	ENSSSCG00000010543	protein_coding	ABCC2	Uncharacterized protein [Source:UniProtKB/TrEMBL;Acc:F1S8V9]	ENSG00000023839	Abcc2	var.8003565	0.1027	0.2964	ENSMUSG00000025194	0.1496	0.6253
14	186	115775637	115823333	47697	ENSSSCT00000021398	ENSSSCG00000019803	misc_RNA	0	Y RNA [Source:RFAM;Acc:RF00019]	0			0	0	0	0	0
14	186	115775637	115823333	47697	ENSSSCT00000011535	ENSSSCG00000010544	protein_coding	DNMBP	dynamin binding protein [Source:HGNC Symbol;Acc:30373]	ENSG00000107554	DNMBP		0.093	0.437	ENSMUSG00000025195	0.155	0.7804
14	187	121157458	121202189	44732	ENSSSCT00000011613	ENSSSCG00000010617	protein_coding	SORCS3	sortilin-related VPS10 domain containing receptor 3 [Source:HGNC Symbol;Acc:16699]	ENSG00000156395	SORCS3		0.0301	0.3402	ENSMUSG00000063434	0.04	0.5642
15	200	35168971	35180923	11953	ENSSSCT00000017162	ENSSSCG00000015761	protein_coding	0	Uncharacterized protein [Source:UniProtKB/TrEMBL;Acc:F1RT36]	ENSG00000229924			0.5396	1.0833	ENSMUSG00000043549	0.8754	1.3917
15	200	35168971	35180923	11953	ENSSSCT00000017163	ENSSSCG00000015762	protein_coding	0	Uncharacterized protein [Source:UniProtKB/TrEMBL;Acc:F1RT35]	ENSG00000229924			0.3593	1.1985	ENSMUSG00000043549	0.4513	3.2379
15	201	45559886	45579319	19434	ENSSSCT00000020811	ENSSSCG00000019216	miRNA	0	0	ENSG00000216049			0	0	ENSMUSG00000093310	0	0
15	206	121029863	121039889	10027	ENSSSCT00000017688	ENSSSCG00000016244	protein_coding	COL4A4	Uncharacterized protein [Source:UniProtKB/TrEMBL;Acc:F1SNP1]	0			0	0	0	0	0
16	208	19075395	19132527	57133	ENSSSCT00000018336	ENSSSCG00000016839	protein_coding	0	Uncharacterized protein [Source:UniProtKB/TrEMBL;Acc:F1SNA2]	0			0	0	0	0	0
16	208	19075395	19132527	57133	ENSSSCT00000018337	ENSSSCG00000016840	protein_coding	0	Uncharacterized protein [Source:UniProtKB/TrEMBL;Acc:F1SNA1]	0			0	0	0	0	0
16	212	45076644	45115901	39258	ENSSSCT00000018479	ENSSSCG00000016970	protein_coding	SMN1	survival motor neuron protein [Source:RefSeq peptide;Acc:NP_001124207]	ENSG00000172062	smn2	var.820409，var.810722，var.9000516，var.9100273，var.8001793	0.0509	0.3327	ENSMUSG00000021645	0.1008	0.5806
16	213	76930869	76966504	35636	ENSSSCT00000018633	ENSSSCG00000017115	protein_coding	0	Uncharacterized protein [Source:UniProtKB/TrEMBL;Acc:F1S030]	ENSG00000196987	LCA10		0.7915	37.0366	0	0	0
16	214	77005968	77070158	64191	ENSSSCT00000018640	ENSSSCG00000017122	protein_coding	0	Uncharacterized protein [Source:UniProtKB/TrEMBL;Acc:F1S023]	0			0	0	ENSMUSG00000074419	0.437	0.777
17	215	1001	399358	398358	ENSSSCT00000007627	ENSSSCG00000006962	protein_coding	0	Uncharacterized protein [Source:UniProtKB/TrEMBL;Acc:F1SEV0]	0			0	0	0	0	0
17	215	1001	399358	398358	ENSSSCT00000007628	ENSSSCG00000006963	protein_coding	0	ring finger protein 220 [Source:HGNC Symbol;Acc:25552]	ENSG00000187147	Rnf220		0.1013	0.2997	ENSMUSG00000028677	0.0997	0.4491
17	215	1001	399358	398358	ENSSSCT00000007629	ENSSSCG00000006964	pseudogene	0	0	0			0	0	0	0	0
17	215	1001	399358	398358	ENSSSCT00000007630	ENSSSCG00000006965	protein_coding	0	Uncharacterized protein [Source:UniProtKB/TrEMBL;Acc:F1SEU8]	0			0	0	0	0	0
17	215	1001	399358	398358	ENSSSCT00000007631	ENSSSCG00000006966	protein_coding	CLDN23	claudin-23 [Source:RefSeq peptide;Acc:NP_001153250]	ENSG00000253958			0.0823	1.0563	ENSMUSG00000055976	0.0854	0.9893
17	215	1001	399358	398358	ENSSSCT00000007632	ENSSSCG00000006967	pseudogene	0	0	0			0	0	0	0	0
17	222	18117653	18145736	28084	ENSSSCT00000007729	ENSSSCG00000007058	protein_coding	LOC100624471	phospholipase C, beta 4 [Source:HGNC Symbol;Acc:9059]	ENSG00000101333	Plcb4		0.009	0.3525	ENSMUSG00000039943	0.0222	0.5576
17	223	18341906	18397429	55524	ENSSSCT00000007731	ENSSSCG00000007060	protein_coding	0	Uncharacterized protein [Source:UniProtKB/TrEMBL;Acc:F1SBK8]	0			0	0	0	0	0
17	226	49328572	49343063	14492	ENSSSCT00000008084	ENSSSCG00000007386	protein_coding	0	serine/threonine kinase 4 [Source:HGNC Symbol;Acc:11408]	ENSG00000101109	STK4		0.0147	0.3139	ENSMUSG00000018209	0.0157	0.4919
17	226	49328572	49343063	14492	ENSSSCT00000008085	ENSSSCG00000007387	protein_coding	LOC396757	trappin 8 [Source:RefSeq peptide;Acc:NP_998984]	ENSG00000124102	PI3		0.2848	0.5346	0	0	0
17	227	51539542	51568933	29392	ENSSSCT00000008158	ENSSSCG00000007454	protein_coding	0	zinc finger, MYND-type containing 8 [Source:HGNC Symbol;Acc:9397]	ENSG00000101040	Zmynd8		0.0252	0.3559	ENSMUSG00000039671	0.0454	0.6905
17	228	57331807	57344242	12436	ENSSSCT00000008195	ENSSSCG00000007486	protein_coding	CYP24A1	1,25-dihydroxyvitamin D(3) 24-hydroxylase, mitochondrial [Source:RefSeq peptide;Acc:NP_999240]	ENSG00000019186	Cyp24a1	var.8005744	0.0644	0.4453	ENSMUSG00000038567	0.0961	0.8854
18	229	2470140	2523975	53836	ENSSSCT00000017884	ENSSSCG00000016423	protein_coding	0	dipeptidyl-peptidase 6 [Source:HGNC Symbol;Acc:3010]	ENSG00000130226	Dpp6	var.820637，var.820636，var.820635，var.811127，var.811126，var.811125，var.9000806，var.9000805，var.9000804，var.1000249，var.8300037，var.9300070，var.2000083，var.9200241，var.9200240，var.9200239，var.1100142，var.1200100，var.9100398，var.9100397，var.9100396，var.8002725，var.8002726，var.8002727，var.8002728	0.0353	0.8426	ENSMUSG00000061576	0.0439	1.2992
18	231	6244987	6260343	15357	ENSSSCT00000017939	ENSSSCG00000016475	protein_coding	LOC100621559	Trbc1 proteinTrbc2 proteinUncharacterized protein [Source:UniProtKB/TrEMBL;Acc:C6L254]	0			0	0	ENSMUSG00000076498	0.1365	0.8494
18	232	6431644	6449210	17567	ENSSSCT00000017939	ENSSSCG00000016475	protein_coding	LOC100621559	Trbc1 proteinTrbc2 proteinUncharacterized protein [Source:UniProtKB/TrEMBL;Acc:C6L254]	0			0	0	ENSMUSG00000076498	0.1365	0.8494
18	232	6431644	6449210	17567	ENSSSCT00000017945	ENSSSCG00000016481	protein_coding	0	Uncharacterized protein [Source:UniProtKB/TrEMBL;Acc:F1SRS3]	ENSG00000257743			0.144	0.3943	0	0	0
X	243	39078868	39248751	169884	ENSSSCT00000013405	ENSSSCG00000012258	protein_coding	LOC100518350	FUN14 domain containing 1 [Source:HGNC Symbol;Acc:28746]	ENSG00000069509	fundc1		0.0117	0.2335	ENSMUSG00000025040	0.0177	0.3123
X	257	104577422	104594831	17410	ENSSSCT00000013834	ENSSSCG00000012653	protein_coding	ZDHHC9	zinc finger, DHHC-type containing 9 [Source:HGNC Symbol;Acc:18475]	ENSG00000188706	Zdhhc9		0	0.2138	ENSMUSG00000036985	0	0.3921
X	259	125671858	125717869	46012	ENSSSCT00000014028	ENSSSCG00000012833	protein_coding	0	protein kinase, X-linked [Source:HGNC Symbol;Acc:9441]	ENSG00000183943	PRKX		0.0336	0.9143	ENSMUSG00000035725	0.076	2.4199
