# Supplementary material for: Identification of genome-wide copy number variations among diverse pig breeds by array CGH
Source: BMC Genomics. 2012 Dec 24;13:725. doi: 10.1186/1471-2164-13-725 (PMC3573951; doi:10.1186/1471-2164-13-725)
Supplement: Additional file 4 — QTLs overlapped with the CNVRs. All the porcine QTLs within 2 Mb (http://www.animalgenome.org/cgi-bin/QTLdb/SS/download?file=gbpSS_10.2) of our CNVRs were counted. [file 1471-2164-13-725-S4.xlsx]

## Sheet: CNVR
Additional file 4: QTLs overlapped with the CNVRs. All the porcine QTLs within 2 Mb ( http://www.animalgenome.org/cgi-bin/QTLdb/SS/download?file=gbpSS_10.2) of our CNVRs were counted.
Chromosome	CNVR_ID	Start	Stop	Size(bp)	QTL overlapped with CNVRs
1	2	54469711	54490114	20404	BF13w,BF17w,BF22w,BF40k,BF60k,MCOLOR-L,BW,ABDF,BFT,VNUM,TNUM,ADG,LOINWT,HAMWT,LHP,ECLC,BFW,LFW,BLFATP,HEADWT,ACTH2,dACTH,GLU2,LOC,AGEP,Wt,WT26,14FRBF,14LRIBF,14LUMBF,26FRBF,26LRIBF,26LUMBF,WBC,BFTR,FA-C18:3,LMA,LOINLENGTH,LEANP,LEANWT,BP,BONEWT,pH,WHC,CWT,FATWT,LNWT,FP,SHOFTWT,FPIC,CRCL,DRESS%,EFATHAM,EFATSHO,FATCP,ENDWT,10RIBBFT,SMWT,COND,LRIBFD,FEEDIN,34RIBBFT,SHOUFATD,LIVWT,LBPBACK,BFP,HAMP,HF…		neurotransmitter release
2	19	54595913	54619440	23528	BF13w,BF40k,BF60k,ADG,LSI,VNUM,BFT,LOINWT,LHP,ECLC,BFW,BLFATP,34RIBBFT,LRIBBF,HEADWT,FEETWT,LEANP,LBP,LBPBACK,Wt,14LRIBF,TNUM,HAMP,LOINP,BFP,FATCP,LEANWT,LMA,HWT,REFL,LMDEP,pH,MARB,WHC,IMF,LUMBF,SKINWT,BONEWT,MOIST,LNWT,DRESS%,FP,ABDF,LIVWT,EFATSHO,HAMWT,SMWT,COND,CRCL,10RIBBFT,SHOUFATD,21DWT,R-BBM2HBM,DIAMF,TNMF,NUMMF,LRIBFD,DRIPL,OFFFLAV,COOKL,CIEL,SHEAR,CHEW,MMP,mcolor,IHERN,CIEb,OHAM,KHAM,MP,…
2	20	54841466	54857866	16401	BF13w,BF40k,BF60k,ADG,LSI,VNUM,BFT,LOINWT,LHP,ECLC,BFW,BLFATP,34RIBBFT,LRIBBF,HEADWT,FEETWT,LEANP,LBP,LBPBACK,Wt,14LRIBF,TNUM,HAMP,LOINP,BFP,FATCP,LEANWT,LMA,HWT,REFL,LMDEP,pH,MARB,WHC,IMF,LUMBF,SKINWT,BONEWT,MOIST,LNWT,DRESS%,FP,ABDF,LIVWT,EFATSHO,HAMWT,SMWT,COND,CRCL,10RIBBFT,SHOUFATD,21DWT,R-BBM2HBM,DIAMF,TNMF,NUMMF,LRIBFD,DRIPL,OFFFLAV,COOKL,CIEL,SHEAR,CHEW,MMP,mcolor,IHERN,CIEb,OHAM,KHAM,MP,…
4	46	67671877	67682831	10955	ABDFP
4	45	56123123	56141265	18143	BF40k,BF60k,DRIPL,pH,MCOLOR-L,ADG,LSI,ABDF,BFT,MCOLOR-a,mcolor,IMF,BW,BFW,BELLYWT,34RIBBFT,LRIBBF,DRESS%,BFM,NSB,FPIC,CRCL,LMA,FA-C18:2,FA-DBI,FA-PI,OVRATE,BLR,LBP,LBPBACK,WWT,WT25,CWT,FA-C14:0,FA-C16:0,FA-C16:1,FA-C18:1,FA-C18:3,FA-C20:1,FA-ACL,FA-UI,100FANDRO,120FANDRO,140FANDRO,PWM,SUBCFAT,LRIBFD,1RIBBFT,67RIBBF,BFTR,FATWT,FP,LEANP,LEANWT,SKINWT,BP,BONEWT,WHC,HAMWT,LNWT,DRESSA,SMWT,HEADWT,ENDW…
6	69	26122821	26147821	25001	10RIBBFT,CRCL,pH,SKATSP,PFLLEAN,MUMM,TNUM,BW
6	71	40055958	40136904	80947	TNUM,HCT,MCHC,SHOUFATD,SKINWT,SP,BONEWT,MMP,DRIPL,pH,CHEW,TEND,IMF,OVIM,EARSZ,LMA,ADG,UMBHERN,AGEP,NVEMB,NBA,EARWT
7	85	24995765	26547003	1551239	BFT,LUMBF,10RIBBFT,LRIBBF,CWT,MCOLOR-L,ISMELLF,BW,HFT,LEANP,CRCW,SMANGL,1RIBBFT,67RIBBF,TEMP,mcolor,CIEb,CIEL,SHEAR,SF1P,TSW,ADG,pH,COND,HCWT,FA-C18:2,ANDR,TNUM,AGEP
7	86	28108587	28164460	55874	BFT,LUMBF,10RIBBFT,LRIBBF,CWT,MCOLOR-L,ISMELLF,BW,HFT,LEANP,CRCW,SMANGL,1RIBBFT,67RIBBF,TEMP,mcolor,CIEb,CIEL,SHEAR,SF1P,TSW,ADG,pH,COND,HCWT,FA-C18:2,ANDR,TNUM,AGEP
7	87	46277229	46312908	35680	BW,EARWT
8	101	56908182	57024800	116619	LSI,ABDF,MCOLOR-a,CC,ADG,HAMWT,BELLYWT,HEADWT,FEETWT,NCL,FA-C16:0,FA-C16:1,FA-ACL,EXPL,GLU2,OVRATE,CRCL,VDIST,BLR,OW,UC,14LUMBF,TNUM,AGEP,FSH,Wt,TNB,NBA,LBCUT,FEEDCON,LNWT,HAMP,ENDWT,SMWT,HWT,LMA,CWT,LIVWT,STRESSR,COND,pH,CIEb,MFI,MARB,CIEa,1310RIBBF,SPARERIB,MOIST,LRIBFL,BFATL,MCOLOR-L,LFW,BFT,SHOUFATD,FP,BYLEAN,ECLC,DRESS%,GLY,GLU6P,LYING,ADLY,FEEDT,WALKT,FEEDIN,cond,MPVOL,PCO2,O2SAT,BILIR,BSOD…
8	102	57027140	57039732	12593	LSI,ABDF,MCOLOR-a,CC,ADG,HAMWT,BELLYWT,HEADWT,FEETWT,NCL,FA-C16:0,FA-C16:1,FA-ACL,EXPL,GLU2,OVRATE,CRCL,VDIST,BLR,OW,UC,14LUMBF,TNUM,AGEP,FSH,Wt,TNB,NBA,LBCUT,FEEDCON,LNWT,HAMP,ENDWT,SMWT,HWT,LMA,CWT,LIVWT,STRESSR,COND,pH,CIEb,MFI,MARB,CIEa,1310RIBBF,SPARERIB,MOIST,LRIBFL,BFATL,MCOLOR-L,LFW,BFT,SHOUFATD,FP,BYLEAN,ECLC,DRESS%,GLY,GLU6P,LYING,ADLY,FEEDT,WALKT,FEEDIN,cond,MPVOL,PCO2,O2SAT,BILIR,BSOD…
8	103	57083437	57157343	73907	LSI,ABDF,MCOLOR-a,CC,ADG,HAMWT,BELLYWT,HEADWT,FEETWT,NCL,FA-C16:0,FA-C16:1,FA-ACL,EXPL,GLU2,OVRATE,CRCL,VDIST,BLR,OW,UC,14LUMBF,TNUM,AGEP,FSH,Wt,TNB,NBA,LBCUT,FEEDCON,LNWT,HAMP,ENDWT,SMWT,HWT,LMA,CWT,LIVWT,STRESSR,COND,pH,CIEb,MFI,MARB,CIEa,1310RIBBF,SPARERIB,MOIST,LRIBFL,BFATL,MCOLOR-L,LFW,BFT,SHOUFATD,FP,BYLEAN,ECLC,DRESS%,GLY,GLU6P,LYING,ADLY,FEEDT,WALKT,FEEDIN,cond,MPVOL,PCO2,O2SAT,BILIR,BSOD…
9	120	53543591	53633476	89886	SHEAR,pH,ADG,PrV,SHOUWT,GEST,OVRATE,14LRIBF,14LUMBF,Wt,IMF,FEEDIN,ENDWT,LIVWT,FP,HFATW,DIAMF,BFT,LMA,LEANWT,FPIC,FA-C16:1,FA-C18:0,SFA,PC,D105,ECLC,2210RIBBF,DRIPL,HCWT,TEND,HAMWT,MOIST,MCOLOR-b,24CARTEMP,45CARTEMP,FATTIS,LC,LRIBF,CRCL,16DWT,MCOLOR-L,OFFFLAV,WWT,FEEDT,ROOT,PCO2,BPOTASS,FIB2ADIAM,HGB,ANATR,EARER,FSCOREF,MMP,MPROT,ADIPNUM,HDL,TRIGL,FA-C18:3,FEEDCON,NVD,HAPT,GLYPO,LACT,mcolor,FIB2AP…
9	121	53765494	53802304	36811	SHEAR,pH,ADG,PrV,SHOUWT,GEST,OVRATE,14LRIBF,14LUMBF,Wt,IMF,FEEDIN,ENDWT,LIVWT,FP,HFATW,DIAMF,BFT,LMA,LEANWT,FPIC,FA-C16:1,FA-C18:0,SFA,PC,D105,ECLC,2210RIBBF,DRIPL,HCWT,TEND,HAMWT,MOIST,MCOLOR-b,24CARTEMP,45CARTEMP,FATTIS,LC,LRIBF,CRCL,16DWT,MCOLOR-L,OFFFLAV,WWT,FEEDT,ROOT,PCO2,BPOTASS,FIB2ADIAM,HGB,ANATR,EARER,FSCOREF,MMP,MPROT,ADIPNUM,HDL,TRIGL,FA-C18:3,FEEDCON,NVD,HAPT,GLYPO,LACT,mcolor,FIB2AP…
10	136	54367445	54389618	22174	ADG,FA-C14:0,OVRATE,AGEP,TNUM,FSH,BF17w,DRESS%,HEADWT,ENDWT,LNWT,CWT,HAMWT,HFATW,SMAWT,STWT,NUMC,BFT,LRIBFD,SPF,LEANWT,CIEa,KHAM,TEND,HCWT,MARB,CHEW,LRIBFL,pH,CRCL,CYIELD,LRIBF,10RIBBFT,LMA,CHOL,PHDEC,cond,SHEAR,CREAT,FIB1P,FIB2AP,FEML,HCT,HGB,MCHC,MCV,ANATR,LSCOREH,GAITH,CVERTL,FA-C18:0,FA-C18:1,C3C,HAPT,SECTLS,SECTLIV,FLSCORE,RCDW,IFNGC
10	137	55870100	55887251	17152	ADG,FA-C14:0,OVRATE,AGEP,TNUM,FSH,BF17w,DRESS%,HEADWT,ENDWT,LNWT,CWT,HAMWT,HFATW,SMAWT,STWT,NUMC,BFT,LRIBFD,SPF,LEANWT,CIEa,KHAM,TEND,HCWT,MARB,CHEW,LRIBFL,pH,CRCL,CYIELD,LRIBF,10RIBBFT,LMA,CHOL,PHDEC,cond,SHEAR,CREAT,FIB1P,FIB2AP,FEML,HCT,HGB,MCHC,MCV,ANATR,LSCOREH,GAITH,CVERTL,FA-C18:0,FA-C18:1,C3C,HAPT,SECTLS,SECTLIV,FLSCORE,RCDW,IFNGC
11	141	29803399	29813378	9980	CRCL,DRIPL,HFT,LEANP,cond,LMDEP,ADG,CIEa,CIEb,MARB,OHAM,HMEATWT,LOINWT,LOINMWT
11	144	57408645	57444856	36212	pH,BFW,BLFATP,BELLYWT,34RIBBFT,CORT1,NFF,NBA,TNUM,ENDWT,LNWT,BFT,FEEDIN,PROMF,mcolor,DRIPL,LOINWT,LMDEP,LOINMWT,Wt,19LRIBF,2210RIBBF,1910RIBBF,10LRIBF,PHDEC,FP,MOIST,LC,10thribBFI,CRCL,ADG,feedin,FEEDCON,DRINKT,SOCT,FIB2BP,FIB1P,FIB2AP,FBMD,EAREA,EARER,CIEL,HDL,CHOLS,TRIGL,AH50,HAPT,FIB2ACSA,SECTLS,SECTSPL,LSCOREH,IFNG,IFNGIL10,MCHC,TETAB,IFNGC
11	142	41101318	41209742	108425	TNUM,MCHC,LYMPH,SNEUT,MONO,ESTR,ANDR,UMBHERN
11	143	42445622	42497327	51706	TNUM,MCHC,LYMPH,SNEUT,MONO,ESTR,ANDR,UMBHERN
12	165	55415338	55504189	88852	LSI,ADG,HAMWT,FA-C18:3,AGEP,TNUM,LEANP,FATCP,LRIBFD,10RIBBFT,STRESSR,LRIBBF,HWT,CRCL,NUMMF,DIAMF,TNMF,MCOLOR-L,SP,LMA,BFSHO,BELLYWT,MOIST,FP,pH,MARB,CYIELD,FEEDCON,feedcon,feedin,BW,45CARTEMP,DRINKT,SOCT,BFT,WBC,LYMPH,BASEEX,ALPA,LTNUM,RTNUM,FIB2BP,FIB2AP,ANATR,EAREA,EARER,IMF,mcolor,FA-C14:0,C3C,HAPT,NBA,TNB,DRIPL,cond,LMDEP,LOINWT,DCCP,HGB,HCT,MCV,RCDW,PCFAT,ADIPDI,CVERTL
12	166	55510888	55702050	191163	LSI,ADG,HAMWT,FA-C18:3,AGEP,TNUM,LEANP,FATCP,LRIBFD,10RIBBFT,STRESSR,LRIBBF,HWT,CRCL,NUMMF,DIAMF,TNMF,MCOLOR-L,SP,LMA,BFSHO,BELLYWT,MOIST,FP,pH,MARB,CYIELD,FEEDCON,feedcon,feedin,BW,45CARTEMP,DRINKT,SOCT,BFT,WBC,LYMPH,BASEEX,ALPA,LTNUM,RTNUM,FIB2BP,FIB2AP,ANATR,EAREA,EARER,IMF,mcolor,FA-C14:0,C3C,HAPT,NBA,TNB,DRIPL,cond,LMDEP,LOINWT,DCCP,HGB,HCT,MCV,RCDW,PCFAT,ADIPDI,CVERTL
14	180	53566267	53588970	22704	DRIPL,pH,MCOLOR-L,MCOLOR-a,MCOLOR-b,LSI,ABDF,ADG,BFT,LOINWT,100FANDRO,120FANDRO,140FANDRO,160FANDRO,LMA,HAMP,FATCP,DRESS%,CRCL,SMWT,CWT,LNWT,HAMWT,ENDWT,BFSHO,LRIBFD,FEEDIN,HEADWT,EFATHAM,HWT,LRIBBF,Wt,PROMF,NUMMF,TNMF,DIAMF,COLORD,CIEL,mcolor,MARB,LBHAM,BELLYWT,SPF,feedin,FEEDCON,SCF,BLACT,CREAT,BPOTASS,MATINF,FIB2ADIAM,FIB2BP,FIB2BDIAM,ULNAL,HUML,SCAPL,SEMTD,ANATR,LSCOREF,FSCOREF,LSCOREH,FSCORE…
15	199	26498953	26568695	69743	MCOLOR-L,pH,GLY,GLYPO,TEND,SPF,FLAV,HFT,SMANGL,1RIBBFT,67RIBBF,SHEAR,CIEb,IMF,LMDEP,COOKL,TNUM,AGEP
16	213	76930869	76966504	35636	BW,FA-C16:0,NNIP,BTEMP,PARAS,NBA,MELAN,GMDEP,COND,COLORO,LEANP,ABDF,BFTR,SCF,EJTIME
16	214	77005968	77070158	64191	BW,FA-C16:0,NNIP,BTEMP,PARAS,NBA,MELAN,GMDEP,COND,COLORO,LEANP,ABDF,BFTR,SCF,EJTIME
16	210	30120257	30171077	50821	cond,SMWID,NUMRIB,NNIP
16	211	43302988	43317888	14901	TNUM,MCHC,SNEUT,DRIPL,LSCOREH,IHERN
17	228	57331807	57344242	12436	ADG,ACTH2,FEMUR,CRCL,ENDWT,EFATSHO,10RIBBFT,EFATHAM,LRIBBF,FP,mcolor,MCOLOR-L,SHEAR,IMF,MARB,COLORD,MLD,IHERN,PC,PHDEC,16DWT,feedin,CREAT,BPOTASS,EARWT,AH50,HAPT,BW,ENDAGE,pH,EBVADG,LNWT,HAMWT,FEEDCON,MCOLOR-a,COOKL,DRIPL,THAWL,IFNGIL10,LRIBF,HMEATWT
18	234	29625243	29667856	42614	BFT,MCOLOR-L,CHOL,NUMRIB,pH
18	235	42818612	42851051	32440	RBC,HCT,LYMPH,GLY,BBLEN,IHERN,NVEMB,EMBS
X	238	101	99506	99406	CRCL,OFFFLAV,BFT,IMF,BF13w,BF17w,BF22w,BF40k,BF60k,pH,ABDF,LOINWT,HAMWT,SHOUWT,LHP,ECLC,LMDEP,BFW,LFW,BELLYWT,BLFATP,34RIBBFT,LRIBBF,DRESS%,TESTIWT,SUBCFAT,ADG,feedin,SHOFTWT,MFI,ENDWT,SARCL,LMA,10RIBBFT,FATWT,FPIC,IHERN,FATAREA,FA-C18:0,MP,MOIST,FP,CIEb,FIB1P,RAFIB1,PODOR,HCWT,BFM,SHOUFATD,SCF,MCHC,EOS,FATCP,EFATHAM,EFATSHO,DRESSA,LEANP,LNWT,HALFCW,CWT,HMEATWT,SMWT,ADLY,FEEDT,PLDWID,BLPH,PCO2,BA…
X	239	1676504	1697330	20827	CRCL,OFFFLAV,BFT,IMF,BF13w,BF17w,BF22w,BF40k,BF60k,pH,ABDF,LOINWT,HAMWT,SHOUWT,LHP,ECLC,LMDEP,BFW,LFW,BELLYWT,BLFATP,34RIBBFT,LRIBBF,DRESS%,TESTIWT,SUBCFAT,ADG,feedin,SHOFTWT,MFI,ENDWT,SARCL,LMA,10RIBBFT,FATWT,FPIC,IHERN,FATAREA,FA-C18:0,MP,MOIST,FP,CIEb,FIB1P,RAFIB1,PODOR,HCWT,BFM,SHOUFATD,SCF,MCHC,EOS,FATCP,EFATHAM,EFATSHO,DRESSA,LEANP,LNWT,HALFCW,CWT,HMEATWT,SMWT,ADLY,FEEDT,PLDWID,BLPH,PCO2,BA…
