# Supplementary material for: Identification of genome-wide copy number variations among diverse pig breeds by array CGH
Source: BMC Genomics. 2012 Dec 24;13:725. doi: 10.1186/1471-2164-13-725 (PMC3573951; doi:10.1186/1471-2164-13-725)
Supplement: Additional file 5 — The validation of the aCGH results using qPCR method. [file 1471-2164-13-725-S5.xlsx]

## Sheet: Validation of the aCGH results
Additional file 5: The validation of the aCGH results using qPCR method.
							CNVR_100
						Animals	Ratio(qPCR)	Log2ratio (arrayCGH)
						WD	1.95884	0.93268
						YX	1.09429	0.02483
						EH	2.56685	-0.19433
						TC	1.82766	-0.03726
						LW	9.51366	1.13221
						PT	6.02099	0.72823
						LD2	4.82323	0.85961
						LD1	5.85634	0.70809
						DIV1	2.07053	0.67234
						DIV2	3.13834	0.86781
						L1	5.9794	1.22119
						L2	4.11246	0.75437
							R2=0.64115 , P=0.02
							CNVR_215
						Animals	Ratio(qPCR)	Log2ratio (arrayCGH)
						WD	1	-0.79315
						YX	1.60214	-0.74771
						EH	3.01049	-0.63064
						TC	1.51572	-0.78878
						LW	1.03526	-0.77065
						PT	1.61328	-0.70831
						LD2	0.986233	-0.70961
						LD1	1.01396	-0.64977
						DIV1	0.82932	-0.81852
						DIV2	1.36604	-0.85314
						L1	0.539614	-0.83223
						L2	1.25701	-0.81231
							R2=0.56624 , P=0.05
