# Supplementary material for: Identification of genome-wide copy number variations among diverse pig breeds by array CGH
Source: BMC Genomics. 2012 Dec 24;13:725. doi: 10.1186/1471-2164-13-725 (PMC3573951; doi:10.1186/1471-2164-13-725)
Supplement: Additional file 6 — The primers of qPCR to validate the CNVRs detected by aCGH. [file 1471-2164-13-725-S6.xlsx]

## Sheet: Primers
Additional file 6: The primers of qPCR to validate the CNVRs detected by aCGH.
CNVR_ID	Chromosome	Start/bp	Stop/bp	Forward primer	Reverse primer	Overlapped genes
CNVR_100	8	35827585	35827653	TTAGGGAAGAGGAGGGTAGGA	GGACAGAAACTGGAGAAGACTTG	KIT
CNVR_215	17	190707	190789	CACCAGGCTGTAGCCGACC	GGTACAACCACTTCTTGGCAGAT	CLDN23
Control region-Col10	1	85747724	85747807	AAGCTTCAAACAGGGGTACAAT	CCACTTGGAATGTTACCCTAATG	Col10;NT5DC1(Fadista et al., 2008)
